# Supplementary material for: 6-Hydroxy­salvinolone
Source: Acta Crystallogr Sect E Struct Rep Online. 2009 Sep 9;65(Pt 10):o2379–80. doi: 10.1107/S1600536809034990 (PMC2970173; doi:10.1107/S1600536809034990)
Supplement: Supplementary file 2 [file e-65-o2379-Isup2.hkl]

# 
# h,k,l, Fc-squared, Fo-squared, sigma(Fo-squared) and status flag 
# 
data_I
_shelx_title ' as1m in P2(1)2(1)2(1) (100K)' 
_shelx_refln_list_code          4 
_shelx_F_calc_maximum      357.35 
_exptl_crystal_F_000       712.00 
_reflns_d_resolution_high  0.6357 
 
loop_ 
 _symmetry_equiv_pos_as_xyz 
 'x, y, z' 
 '-x+1/2, -y, z+1/2' 
 '-x, y+1/2, -z+1/2' 
 'x+1/2, -y+1/2, -z' 
 
_cell_length_a     9.4946 
_cell_length_b    13.1716 
_cell_length_c    13.8124 
_cell_angle_alpha  90.000 
_cell_angle_beta   90.000 
_cell_angle_gamma  90.000 
 
_shelx_F_squared_multiplier     1.000 
 
loop_ 
 _refln_index_h 
 _refln_index_k 
 _refln_index_l 
 _refln_F_squared_calc 
 _refln_F_squared_meas 
 _refln_F_squared_sigma 
 _refln_observed_status 
   2   0   0   127701.38    88242.48   1022.65 o 
   4   0   0    30355.30    31817.45    375.97 o 
   6   0   0    25783.96    26194.41    252.43 o 
   8   0   0     9490.42     9982.67    163.32 o 
  10   0   0     2430.91     2510.36     35.62 o 
  12   0   0     1978.28     2027.95     43.76 o 
  14   0   0     1070.47     1134.14     26.57 o 
   1   1   0       64.29       50.87      1.06 o 
   2   1   0      481.72      457.12      4.75 o 
   3   1   0    13504.00    13804.60    101.49 o 
   4   1   0       97.92      100.44      2.16 o 
   5   1   0     2683.82     2916.24     22.06 o 
   6   1   0      310.21      309.72      3.73 o 
   7   1   0      178.71      209.09      2.89 o 
   8   1   0      774.15      751.24      7.16 o 
   9   1   0      363.18      353.54      5.10 o 
  10   1   0      128.46      119.09      3.19 o 
  11   1   0      414.83      422.70      9.38 o 
  12   1   0       38.69       36.25      2.52 o 
  13   1   0      149.66      159.29      5.71 o 
  14   1   0       98.40       88.00      4.51 o 
   0   2   0     3197.72     3218.02     30.92 o 
   1   2   0        0.04       -0.17      0.17 o 
   2   2   0      733.81      787.39      7.24 o 
   3   2   0       85.77       89.78      1.39 o 
   4   2   0     1321.68     1375.70     10.95 o 
   5   2   0      423.01      433.51      4.44 o 
   6   2   0        1.01       -0.46      0.46 o 
   7   2   0      343.37      331.37      4.13 o 
   8   2   0       30.64       26.39      1.40 o 
   9   2   0       14.73       11.00      1.15 o 
  10   2   0       64.19       67.47      2.59 o 
  11   2   0        1.50        1.13      1.29 o 
  12   2   0       37.15       37.27      2.90 o 
  13   2   0        5.88        6.87      1.67 o 
  14   2   0        0.24        4.77      2.01 o 
   1   3   0     2897.89     2895.24     20.71 o 
   2   3   0        1.56       -0.38      0.38 o 
   3   3   0      880.82      825.54      7.07 o 
   4   3   0      167.56      156.39      2.82 o 
   5   3   0       53.23       53.06      1.70 o 
   6   3   0       25.01       23.80      1.21 o 
   7   3   0       93.55       80.80      2.05 o 
   8   3   0       42.94       33.08      1.61 o 
   9   3   0       25.60       25.82      1.69 o 
  10   3   0       25.76       26.50      1.90 o 
  11   3   0      132.49      129.86      3.67 o 
  12   3   0       34.96       32.85      2.51 o 
  13   3   0        5.81        4.47      2.17 o 
  14   3   0        5.53        7.96      2.39 o 
   0   4   0      560.76      615.82      7.22 o 
   1   4   0       21.39       17.34      0.67 o 
   2   4   0       44.40       54.40      1.16 o 
   3   4   0        4.67        4.72      0.63 o 
   4   4   0       23.15       26.56      0.96 o 
   5   4   0        1.21        1.08      0.49 o 
   6   4   0       29.46       25.46      1.22 o 
   7   4   0       75.08       80.96      2.16 o 
   8   4   0      103.70      111.51      4.38 o 
   9   4   0       41.05       39.23      2.24 o 
  10   4   0        0.87        1.50      1.19 o 
  11   4   0        7.33        6.88      1.44 o 
  12   4   0       24.20       25.50      2.64 o 
  13   4   0        0.02        0.64      1.68 o 
  14   4   0       14.41       14.12     10.38 o 
   1   5   0     2982.62     3173.22     21.84 o 
   2   5   0      197.69      218.47      2.39 o 
   3   5   0     3377.87     3589.09     28.94 o 
   4   5   0      372.36      376.20      4.16 o 
   5   5   0      381.62      431.88      4.71 o 
   6   5   0        1.82        2.65      0.77 o 
   7   5   0       95.67      120.88      2.42 o 
   8   5   0      293.86      318.22      4.85 o 
   9   5   0      222.39      229.18      5.64 o 
  10   5   0       23.63       20.21      2.45 o 
  11   5   0      230.50      214.55      6.39 o 
  12   5   0        1.96        1.13      1.49 o 
  13   5   0       18.62       12.71      3.79 o 
  14   5   0       97.78       92.03     11.87 o 
   0   6   0     9926.34    11155.40    123.93 o 
   1   6   0        0.00       -0.33      0.33 o 
   2   6   0     1678.44     1849.74     12.84 o 
   3   6   0       42.27       33.13      1.15 o 
   4   6   0      809.41      842.87      7.44 o 
   5   6   0       14.27       21.50      1.16 o 
   6   6   0     1497.73     1496.78     12.77 o 
   7   6   0       59.48       64.11      3.04 o 
   8   6   0      341.47      340.35      9.41 o 
   9   6   0        9.78       10.04      1.64 o 
  10   6   0        7.38        7.39      2.67 o 
  11   6   0       17.66       13.42      5.09 o 
  12   6   0      124.96      139.98      8.18 o 
  13   6   0        3.54        4.24      2.42 o 
  14   6   0       94.82       92.01      6.97 o 
   1   7   0     2609.44     3033.40     18.88 o 
   2   7   0       45.63       52.77      1.23 o 
   3   7   0      841.84      920.98      8.17 o 
   4   7   0      173.31      197.60      3.09 o 
   5   7   0     1559.62     1642.08     15.20 o 
   6   7   0        3.77        2.93      1.07 o 
   7   7   0     1185.05     1265.02     14.32 o 
   8   7   0        1.97        1.81      1.12 o 
   9   7   0      422.00      431.19      9.86 o 
  10   7   0       57.08       64.39      6.21 o 
  11   7   0      348.12      369.52     11.26 o 
  12   7   0       61.64       59.99      6.88 o 
  13   7   0      200.32      204.09     13.14 o 
  14   7   0        0.84        3.11      3.42 o 
   0   8   0      654.39      800.67     11.48 o 
   1   8   0       43.48       52.35      1.26 o 
   2   8   0      185.37      183.96      2.61 o 
   3   8   0      389.98      431.09      5.00 o 
   4   8   0      298.10      348.35      5.24 o 
   5   8   0      427.79      450.48      6.83 o 
   6   8   0       75.29       64.09      2.50 o 
   7   8   0       53.64       52.80      2.67 o 
   8   8   0        3.95        0.87      1.85 o 
   9   8   0       12.60       11.61      2.62 o 
  10   8   0        4.05        3.55      2.69 o 
  11   8   0      112.69      122.32     22.82 o 
  12   8   0       63.53       77.08     15.34 o 
  13   8   0       66.79       72.50      6.13 o 
   1   9   0      129.76       68.72      2.08 o 
   2   9   0      126.19       95.54      2.51 o 
   3   9   0       93.38       99.56      2.45 o 
   4   9   0       32.23       30.47      1.82 o 
   5   9   0       36.06       32.33      2.10 o 
   6   9   0        5.50        6.87      1.19 o 
   7   9   0       16.12       16.91      2.00 o 
   8   9   0       45.17       43.65      5.16 o 
   9   9   0        0.72       -0.19      2.18 o 
  10   9   0        0.00        0.51      2.07 o 
  11   9   0       42.38       43.24     11.05 o 
  12   9   0        0.08        2.32      3.17 o 
  13   9   0       62.51       62.18     11.04 o 
   0  10   0     1032.28     1125.59     27.01 o 
   1  10   0        6.49        5.48      1.01 o 
   2  10   0      368.88      405.30      5.83 o 
   3  10   0       14.32       12.37      1.30 o 
   4  10   0       87.73       80.45      3.82 o 
   5  10   0       36.06       38.27      2.33 o 
   6  10   0       94.86       97.71      3.70 o 
   7  10   0        0.00       -1.09      1.09 o 
   8  10   0        0.25        3.22      1.92 o 
   9  10   0        0.48        0.77      1.94 o 
  10  10   0       65.48       63.79      5.17 o 
  11  10   0        8.78       10.86      3.48 o 
  12  10   0       25.09       29.43      8.43 o 
  13  10   0        3.34        4.06      6.07 o 
   1  11   0       93.65       85.17      3.05 o 
   2  11   0       55.46       54.56      2.86 o 
   3  11   0      121.56       99.31      2.96 o 
   4  11   0        7.93        6.19      1.33 o 
   5  11   0      143.70      144.25      4.48 o 
   6  11   0       11.37       11.68      2.87 o 
   7  11   0       91.70       86.35      4.39 o 
   8  11   0       52.28       63.59      4.74 o 
   9  11   0       66.13       67.73      5.19 o 
  10  11   0       36.92       27.45      5.16 o 
  11  11   0       75.73       79.54     18.12 o 
  12  11   0       27.83       32.79      8.84 o 
   0  12   0       42.21       15.15      2.13 o 
   1  12   0       12.47       11.80      1.50 o 
   2  12   0      231.84      168.60      4.45 o 
   3  12   0       41.39       37.61      2.53 o 
   4  12   0      430.83      395.91      7.83 o 
   5  12   0       69.09       68.64      4.93 o 
   6  12   0       93.64       94.66      4.54 o 
   7  12   0        8.15        9.88      2.13 o 
   8  12   0       27.45       26.71      3.53 o 
   9  12   0       15.14       18.40      3.63 o 
  10  12   0       62.55       63.73     10.96 o 
  11  12   0        0.63       -4.00      4.00 o 
  12  12   0       89.78      108.00     13.56 o 
   1  13   0      662.97      530.18      9.67 o 
   2  13   0      138.74      116.57      4.93 o 
   3  13   0       14.35        3.11      1.43 o 
   4  13   0        0.64        0.91      1.26 o 
   5  13   0        4.83        8.23      1.89 o 
   6  13   0       33.36       36.48      4.68 o 
   7  13   0       94.85       90.16      4.76 o 
   8  13   0       64.46       65.56      7.88 o 
   9  13   0       91.11       95.58      7.91 o 
  10  13   0       17.93       31.06      8.17 o 
  11  13   0        7.96        8.31      5.71 o 
   0  14   0       22.31       26.95      3.13 o 
   1  14   0        3.40        0.95      1.24 o 
   2  14   0        0.01       -0.92      1.08 o 
   3  14   0        8.34       11.98      2.20 o 
   4  14   0       57.22       49.51      4.28 o 
   5  14   0        3.44        5.91      3.23 o 
   6  14   0      172.04      164.38      7.12 o 
   7  14   0       79.23       77.40      4.61 o 
   8  14   0       14.96       14.88      3.18 o 
   9  14   0        6.91        8.30      3.61 o 
  10  14   0       33.20       48.89      9.59 o 
  11  14   0       20.13       23.29      7.75 o 
   1  15   0      462.75      451.98     11.96 o 
   2  15   0       51.32       56.07      3.90 o 
   3  15   0      416.39      386.83      9.63 o 
   4  15   0        4.92        1.63      1.96 o 
   5  15   0      469.71      435.11     12.21 o 
   6  15   0       67.15       62.48      5.07 o 
   7  15   0       97.82       95.14      6.08 o 
   8  15   0        0.33        2.55      4.39 o 
   9  15   0        0.29        8.75      5.44 o 
  10  15   0       34.27       42.77      9.22 o 
   0  16   0      120.56      104.78      7.39 o 
   1  16   0        7.67        7.67      2.11 o 
   2  16   0       77.60       82.92      5.45 o 
   3  16   0       14.55       17.55      3.19 o 
   4  16   0        2.21        0.30      2.38 o 
   5  16   0        6.14        4.42      2.51 o 
   6  16   0        0.19       -0.79      2.16 o 
   7  16   0       24.87       13.74      5.57 o 
   1  17   0        0.06        0.03      1.72 o 
   2  17   0       67.34       72.60      5.28 o 
   3  17   0       64.61       63.20      6.27 o 
   4  17   0        3.61        4.46      3.13 o 
   5  17   0       35.65       33.54      5.19 o 
   6  17   0       58.57       62.62      9.19 o 
   0  18   0     1467.27     1624.13     53.54 o 
   1  18   0       12.79       14.61      2.92 o 
   2  18   0     1581.49     1749.05     28.03 o 
   3  18   0        0.12        2.47      2.10 o 
   4  18   0     1085.92     1212.35     30.66 o 
   5  18   0       67.83       69.05      9.67 o 
   1  19   0       11.84       10.78      3.11 o 
   2  19   0       16.96       14.79      4.45 o 
   3  19   0        0.13       -0.92      3.81 o 
   1   0   1       57.79       44.79      1.13 o 
   2   0   1     1354.26     1408.71     11.43 o 
   3   0   1      240.20      234.16      2.56 o 
   4   0   1        3.05        2.02      0.81 o 
   5   0   1      190.55      205.01      2.46 o 
   6   0   1       10.82       13.72      1.36 o 
   7   0   1      147.27      158.91      2.48 o 
   8   0   1       22.96       25.41      1.74 o 
   9   0   1       28.83       28.94      1.59 o 
  10   0   1       17.25       22.66      1.68 o 
  11   0   1       13.52       11.03      1.55 o 
  12   0   1        1.20        2.37      1.44 o 
  13   0   1       20.54       22.88      3.80 o 
  14   0   1        0.00        4.02      1.90 o 
   0   1   1     4016.63     3727.11    178.43 o 
   1   1   1     5298.05     5387.62     31.69 o 
   2   1   1     2501.44     2667.98     15.07 o 
   3   1   1     6493.97     7094.48     36.90 o 
   4   1   1     1807.13     2006.01     10.00 o 
   5   1   1     2909.74     3224.62     17.10 o 
   6   1   1      904.39     1002.89      6.24 o 
   7   1   1      860.95      973.29      6.11 o 
   8   1   1      535.80      584.01      4.74 o 
   9   1   1      422.88      455.92      4.55 o 
  10   1   1      471.82      469.67      4.89 o 
  11   1   1      277.20      280.40      3.95 o 
  12   1   1      247.79      246.24      4.12 o 
  13   1   1      102.44       99.12      3.01 o 
  14   1   1       47.71       46.13      2.78 o 
   0   2   1      898.74      838.60      6.65 o 
   1   2   1      329.82      324.80      2.11 o 
   2   2   1     1145.45     1111.07      6.95 o 
   3   2   1     5625.75     5826.71     30.64 o 
   4   2   1      633.36      685.21      4.08 o 
   5   2   1      626.43      661.47      4.30 o 
   6   2   1      231.04      228.29      2.17 o 
   7   2   1       53.20       65.79      1.22 o 
   8   2   1      131.78      128.33      1.83 o 
   9   2   1      154.46      160.81      2.30 o 
  10   2   1       35.23       39.32      1.45 o 
  11   2   1       19.54       16.76      1.24 o 
  12   2   1       66.80       76.58      2.33 o 
  13   2   1       10.74        8.44      1.32 o 
  14   2   1       37.27       39.06      2.40 o 
   0   3   1       14.05       -0.57      0.57 o 
   1   3   1     1491.51     1470.80      8.14 o 
   2   3   1      449.22      437.49      3.29 o 
   3   3   1      587.27      596.55      3.81 o 
   4   3   1      479.69      525.99      3.52 o 
   5   3   1      883.64      894.91      5.56 o 
   6   3   1       47.51       41.48      0.99 o 
   7   3   1      126.72      122.66      1.73 o 
   8   3   1      112.04      112.30      1.87 o 
   9   3   1       77.41       74.32      1.96 o 
  10   3   1       87.01       85.78      2.02 o 
  11   3   1      142.54      148.66      3.02 o 
  12   3   1       46.59       45.78      2.28 o 
  13   3   1        9.65        5.37      1.30 o 
  14   3   1       24.20       29.36      2.72 o 
   0   4   1     2370.01     2439.85     17.68 o 
   1   4   1      811.73      930.65      5.22 o 
   2   4   1       34.15       21.19      0.68 o 
   3   4   1      197.37      215.88      1.93 o 
   4   4   1      494.42      543.60      3.49 o 
   5   4   1      122.23      128.73      1.46 o 
   6   4   1       28.98       37.90      0.95 o 
   7   4   1       63.47       62.11      1.24 o 
   8   4   1      128.30      121.59      2.09 o 
   9   4   1       84.88       84.41      2.23 o 
  10   4   1       75.62       79.16      2.23 o 
  11   4   1       28.37       27.43      1.53 o 
  12   4   1       65.71       62.80      3.07 o 
  13   4   1       10.60       10.23      1.61 o 
  14   4   1       11.65        9.33      2.38 o 
   0   5   1     2303.39     2463.30     17.95 o 
   1   5   1     5641.75     6239.34     30.60 o 
   2   5   1     2201.57     2346.90     11.70 o 
   3   5   1     1436.52     1590.24      9.63 o 
   4   5   1      903.36      948.64      5.99 o 
   5   5   1      941.31      963.57      5.69 o 
   6   5   1      463.96      493.38      3.84 o 
   7   5   1      989.52     1017.30      6.92 o 
   8   5   1      293.69      305.93      3.45 o 
   9   5   1      269.54      275.17      4.09 o 
  10   5   1       73.98       77.66      2.41 o 
  11   5   1       49.01       52.73      2.45 o 
  12   5   1       47.44       53.04      2.52 o 
  13   5   1        1.47        1.87      1.34 o 
  14   5   1       69.05       68.16      5.02 o 
   0   6   1     3586.56     4042.31     27.79 o 
   1   6   1     8569.67     9564.78     43.93 o 
   2   6   1      539.51      654.13      3.70 o 
   3   6   1     1729.52     1928.51     10.18 o 
   4   6   1      204.99      211.47      2.10 o 
   5   6   1     1811.10     1891.49     10.29 o 
   6   6   1      300.62      307.46      2.88 o 
   7   6   1     1065.95     1078.75      7.43 o 
   8   6   1      342.74      358.53      4.50 o 
   9   6   1      281.26      270.50      4.70 o 
  10   6   1        9.16        7.46      1.28 o 
  11   6   1      257.70      272.96      8.47 o 
  12   6   1       29.04       24.44      2.23 o 
  13   6   1      164.19      164.03      5.37 o 
  14   6   1       29.18       27.40      3.17 o 
   0   7   1       56.30       88.63      1.57 o 
   1   7   1       65.32       69.43      0.90 o 
   2   7   1      202.42      218.45      1.76 o 
   3   7   1      929.78      980.44      5.93 o 
   4   7   1      721.79      764.67      5.02 o 
   5   7   1      526.47      575.35      4.83 o 
   6   7   1      444.90      454.61      4.22 o 
   7   7   1       69.91       70.57      1.94 o 
   8   7   1      213.99      220.64      6.21 o 
   9   7   1       63.45       63.38      2.38 o 
  10   7   1      112.88      116.05      4.27 o 
  11   7   1      124.72      130.70      5.30 o 
  12   7   1       76.10       69.80      4.45 o 
  13   7   1       31.38       30.14      3.85 o 
  14   7   1       73.93       65.66      4.34 o 
   0   8   1       27.66       27.39      1.07 o 
   1   8   1       37.00       42.68      0.84 o 
   2   8   1      117.14      116.69      1.35 o 
   3   8   1      227.31      246.40      2.32 o 
   4   8   1      142.53      152.22      2.70 o 
   5   8   1        2.66        1.32      0.61 o 
   6   8   1       58.92       48.30      1.56 o 
   7   8   1        5.81        6.42      0.97 o 
   8   8   1       70.15       76.05      2.61 o 
   9   8   1      103.34      110.58      3.74 o 
  10   8   1        2.37        2.86      1.52 o 
  11   8   1       29.65       30.25      3.67 o 
  12   8   1       31.38       39.61      4.22 o 
  13   8   1       15.17       16.24      3.36 o 
   0   9   1        5.86        2.34      0.67 o 
   1   9   1      245.13      294.25      2.54 o 
   2   9   1        7.79       10.41      0.63 o 
   3   9   1       93.75       96.72      1.69 o 
   4   9   1       71.65       67.81      1.68 o 
   5   9   1       93.72       93.37      2.23 o 
   6   9   1      102.00      102.81      2.24 o 
   7   9   1       48.41       46.48      2.11 o 
   8   9   1       11.06       12.49      1.46 o 
   9   9   1       33.06       33.02      2.65 o 
  10   9   1       28.59       26.43      3.80 o 
  11   9   1       28.00       30.88      3.26 o 
  12   9   1       20.41       18.30      3.20 o 
  13   9   1       25.66       30.00      5.98 o 
   0  10   1       26.34       19.20      1.92 o 
   1  10   1       61.17       69.63      1.67 o 
   2  10   1      238.49      235.96      2.74 o 
   3  10   1      340.17      361.71      4.13 o 
   4  10   1      352.09      367.86      4.68 o 
   5  10   1       27.99       29.23      1.47 o 
   6  10   1      116.74      124.69      3.39 o 
   7  10   1       18.15       17.10      1.54 o 
   8  10   1       13.21       13.45      1.75 o 
   9  10   1       31.39       36.51      2.89 o 
  10  10   1       21.34       23.81      3.68 o 
  11  10   1       10.43        8.68      2.27 o 
  12  10   1       37.88       51.16      7.05 o 
  13  10   1       14.56       13.44      9.01 o 
   0  11   1      104.31      124.18      3.42 o 
   1  11   1      390.89      416.61      4.91 o 
   2  11   1       55.82       51.80      1.66 o 
   3  11   1       48.49       48.09      1.57 o 
   4  11   1      324.43      281.32      4.23 o 
   5  11   1      398.89      404.13      5.60 o 
   6  11   1      113.33       95.90      2.94 o 
   7  11   1      175.25      180.26      5.04 o 
   8  11   1       68.18       66.87      3.42 o 
   9  11   1       92.66       96.70      5.32 o 
  10  11   1       94.48       83.93      4.69 o 
  11  11   1       57.04       60.06      4.99 o 
  12  11   1       29.92       32.70      6.20 o 
   0  12   1        6.60        3.73      1.11 o 
   1  12   1      456.42      341.51      4.70 o 
   2  12   1      153.15       87.16      2.37 o 
   3  12   1      561.88      516.61      5.99 o 
   4  12   1      429.14      409.45      5.67 o 
   5  12   1      168.31      157.40      3.41 o 
   6  12   1      111.69      110.81      3.38 o 
   7  12   1       54.53       47.74      2.76 o 
   8  12   1       60.39       57.84      3.34 o 
   9  12   1      194.70      194.57      6.42 o 
  10  12   1       79.41       80.61      4.70 o 
  11  12   1       54.68       52.47      7.17 o 
  12  12   1       59.15       76.23     11.00 o 
   0  13   1       82.21       65.40      3.52 o 
   1  13   1        7.65        7.95      1.11 o 
   2  13   1       48.37       43.20      2.09 o 
   3  13   1        6.45        5.69      1.02 o 
   4  13   1        1.42        0.59      1.26 o 
   5  13   1        0.55        0.88      1.04 o 
   6  13   1        1.16        2.77      1.19 o 
   7  13   1       30.75       28.76      2.40 o 
   8  13   1        4.44        3.00      1.75 o 
   9  13   1        7.53        5.34      1.95 o 
  10  13   1        1.93        4.03      3.72 o 
  11  13   1        8.72        6.62      3.95 o 
   0  14   1        6.04        2.47      1.39 o 
   1  14   1        3.38        3.67      0.94 o 
   2  14   1        5.33        7.49      1.18 o 
   3  14   1       10.09        5.43      1.29 o 
   4  14   1       30.91       30.78      2.53 o 
   5  14   1       52.22       46.97      2.98 o 
   6  14   1       30.08       22.80      2.17 o 
   7  14   1       58.71       56.20      3.08 o 
   8  14   1       77.53       75.08      4.35 o 
   9  14   1       64.45       72.20      5.15 o 
  10  14   1       19.66       23.39      5.11 o 
   0  15   1        0.78        1.47      1.52 o 
   1  15   1       30.82       22.70      1.87 o 
   2  15   1       35.56       29.45      2.32 o 
   3  15   1       20.76       15.62      1.91 o 
   4  15   1      119.29      111.63      4.69 o 
   5  15   1       16.28       15.75      2.41 o 
   6  15   1       35.48       32.20      3.81 o 
   7  15   1        9.35        3.04      2.04 o 
   8  15   1        7.67        9.53      2.43 o 
   9  15   1       22.65       30.64      5.29 o 
  10  15   1        6.68       10.64      4.15 o 
   0  16   1        0.52        0.23      1.48 o 
   1  16   1        3.03        3.12      1.29 o 
   2  16   1       26.24       24.08      2.14 o 
   3  16   1       64.37       62.50      3.24 o 
   4  16   1       79.84       67.87      4.05 o 
   5  16   1       83.71       74.73      4.28 o 
   6  16   1       13.86       10.80      2.57 o 
   7  16   1       61.48       68.66      6.64 o 
   0  17   1       12.05        9.32      2.70 o 
   1  17   1       68.97       75.18      3.43 o 
   2  17   1       11.39        8.25      1.69 o 
   3  17   1      124.93      132.92      5.00 o 
   4  17   1       12.42        9.72      2.33 o 
   5  17   1       68.72       63.44      4.27 o 
   6  17   1       13.68       13.81      4.16 o 
   7  17   1       26.74       25.39      5.06 o 
   0  18   1       64.00       71.02      5.00 o 
   1  18   1      225.07      234.87      5.76 o 
   2  18   1       50.91       49.76      3.10 o 
   3  18   1      244.14      270.31      8.10 o 
   4  18   1        3.25        3.60      2.51 o 
   5  18   1      117.84      117.57     12.06 o 
   0  19   1      542.56      612.30     16.33 o 
   1  19   1      224.58      240.26      6.91 o 
   2  19   1      242.47      288.54     10.52 o 
   3  19   1       74.91       67.64     12.71 o 
   0   0   2     1957.10     1850.97     17.90 o 
   1   0   2     4411.17     4275.44     32.31 o 
   2   0   2      245.82       88.11      2.88 o 
   3   0   2      178.82       87.95      1.33 o 
   4   0   2       26.86       31.20      0.83 o 
   5   0   2       26.30       74.18      1.41 o 
   6   0   2      178.28      180.23      2.35 o 
   7   0   2       40.46       50.44      1.42 o 
   8   0   2       62.90       58.25      1.79 o 
   9   0   2        0.34        0.45      0.77 o 
  10   0   2        0.73        0.21      0.92 o 
  11   0   2       51.99       47.94      2.41 o 
  12   0   2      188.03      197.30      7.36 o 
  13   0   2      161.85      151.56      7.54 o 
  14   0   2        1.02        5.04      3.03 o 
   0   1   2     1189.45     1181.65      9.80 o 
   1   1   2     4342.46     4440.62     24.87 o 
   2   1   2      423.19      380.50      2.70 o 
   3   1   2     1720.15     1883.69     10.27 o 
   4   1   2      707.45      741.00      4.52 o 
   5   1   2      813.75      897.82      5.30 o 
   6   1   2      129.06      109.98      1.33 o 
   7   1   2      950.42      983.64      6.02 o 
   8   1   2       77.69       66.17      1.35 o 
   9   1   2      610.86      617.05      5.34 o 
  10   1   2       29.41       29.70      1.30 o 
  11   1   2       43.56       42.71      1.65 o 
  12   1   2       35.74       39.83      2.11 o 
  13   1   2       62.08       61.26      2.46 o 
  14   1   2        6.79        7.01      1.61 o 
   0   2   2       36.72       37.65      0.74 o 
   1   2   2     1732.29     1749.87      9.40 o 
   2   2   2      681.45      713.53      4.62 o 
   3   2   2     1012.66     1079.53      6.17 o 
   4   2   2      836.59      889.80      5.30 o 
   5   2   2      526.30      529.79      3.57 o 
   6   2   2      103.17      117.35      1.49 o 
   7   2   2      207.31      203.08      2.14 o 
   8   2   2       43.32       33.14      1.36 o 
   9   2   2       11.29       12.04      0.90 o 
  10   2   2       16.39       18.08      1.10 o 
  11   2   2        3.41        2.75      0.85 o 
  12   2   2       39.63       36.19      2.21 o 
  13   2   2        1.34        0.62      1.11 o 
  14   2   2        0.63        0.58      1.53 o 
   0   3   2     2086.86     2152.61     15.37 o 
   1   3   2      844.28      870.23      4.94 o 
   2   3   2      389.19      373.94      2.57 o 
   3   3   2       68.83       72.17      0.96 o 
   4   3   2      333.22      344.06      2.56 o 
   5   3   2       99.86       95.85      1.26 o 
   6   3   2       13.28       11.50      0.58 o 
   7   3   2      125.70      120.23      1.67 o 
   8   3   2       90.17       89.10      1.74 o 
   9   3   2      109.13      105.65      2.08 o 
  10   3   2       34.12       31.45      1.67 o 
  11   3   2        3.53        2.25      0.85 o 
  12   3   2       24.19       23.51      1.60 o 
  13   3   2       15.79       13.97      2.43 o 
  14   3   2        2.61        3.09      1.77 o 
   0   4   2     1480.03     1502.81     11.16 o 
   1   4   2      495.33      493.80      3.14 o 
   2   4   2      374.82      381.43      2.51 o 
   3   4   2        4.48        2.02      0.38 o 
   4   4   2      895.09      917.02      5.75 o 
   5   4   2        8.58        2.11      0.43 o 
   6   4   2        9.05       13.11      0.61 o 
   7   4   2       55.29       54.46      1.18 o 
   8   4   2        8.81        5.56      0.75 o 
   9   4   2       32.21       34.51      1.47 o 
  10   4   2        3.72        3.17      0.79 o 
  11   4   2       16.74       19.28      1.58 o 
  12   4   2       11.01       10.66      1.51 o 
  13   4   2       11.29       11.80      1.66 o 
  14   4   2       15.85       16.74      2.37 o 
   0   5   2      374.75      334.52      3.78 o 
   1   5   2      334.90      316.62      2.62 o 
   2   5   2      272.24      228.77      1.90 o 
   3   5   2      327.49      318.99      2.50 o 
   4   5   2      469.94      470.83      3.51 o 
   5   5   2      633.90      672.68      4.17 o 
   6   5   2      168.52      154.73      1.76 o 
   7   5   2       80.59       95.22      1.55 o 
   8   5   2       72.24       71.21      1.60 o 
   9   5   2       71.52       67.64      2.05 o 
  10   5   2       11.04       12.78      1.52 o 
  11   5   2       22.68       23.42      2.07 o 
  12   5   2        6.06        5.87      1.38 o 
  13   5   2        3.78        2.88      1.49 o 
  14   5   2       19.22       16.01      2.65 o 
   0   6   2      812.69      982.36      7.48 o 
   1   6   2       68.39       87.48      1.05 o 
   2   6   2     1601.52     1755.79      8.48 o 
   3   6   2      253.07      225.06      1.95 o 
   4   6   2      660.78      707.32      4.83 o 
   5   6   2        4.60        7.55      0.57 o 
   6   6   2       36.00       38.31      1.09 o 
   7   6   2       15.00       14.61      1.03 o 
   8   6   2       97.35      102.76      2.38 o 
   9   6   2        4.21        4.21      1.06 o 
  10   6   2      161.98      167.51      4.39 o 
  11   6   2       19.83       22.95      2.66 o 
  12   6   2        0.21        0.44      1.29 o 
  13   6   2       45.20       47.10      3.70 o 
  14   6   2        4.94        4.87      3.49 o 
   0   7   2      150.45      160.71      2.01 o 
   1   7   2       22.90       17.77      0.59 o 
   2   7   2      274.88      261.61      2.01 o 
   3   7   2      103.17      116.54      1.32 o 
   4   7   2       37.71       35.00      0.91 o 
   5   7   2       34.79       38.72      1.09 o 
   6   7   2       49.55       48.51      1.28 o 
   7   7   2       18.24       22.58      1.15 o 
   8   7   2       59.82       60.70      2.10 o 
   9   7   2       43.19       46.32      2.25 o 
  10   7   2       15.98       14.63      1.86 o 
  11   7   2       31.11       33.80      3.71 o 
  12   7   2       42.29       36.55      2.92 o 
  13   7   2       10.77        6.82      1.83 o 
   0   8   2      502.87      484.91      4.60 o 
   1   8   2       54.81       58.68      1.08 o 
   2   8   2       23.61       13.30      0.68 o 
   3   8   2       31.65       25.68      0.80 o 
   4   8   2      287.96      287.04      2.90 o 
   5   8   2       83.24       77.26      1.59 o 
   6   8   2       58.94       57.80      1.53 o 
   7   8   2      161.85      154.81      2.86 o 
   8   8   2       11.50        9.59      1.10 o 
   9   8   2       36.26       35.46      2.70 o 
  10   8   2       30.06       37.62      3.26 o 
  11   8   2       75.99       76.22      4.91 o 
  12   8   2        8.44       10.99      2.47 o 
  13   8   2       88.59       90.43      6.01 o 
   0   9   2       19.49       19.15      1.00 o 
   1   9   2      127.23      152.41      1.71 o 
   2   9   2      110.91      125.26      1.69 o 
   3   9   2      994.67      945.71      6.78 o 
   4   9   2       79.13       77.01      1.71 o 
   5   9   2      543.25      532.88      6.20 o 
   6   9   2        1.46        1.29      0.81 o 
   7   9   2       11.43       10.07      1.21 o 
   8   9   2       57.47       54.62      2.55 o 
   9   9   2       44.12       49.70      3.44 o 
  10   9   2        2.47       -1.23      1.67 o 
  11   9   2       45.47       44.75      3.75 o 
  12   9   2       23.59       30.06      5.15 o 
  13   9   2       10.09       15.77      3.51 o 
   0  10   2        6.61        7.60      1.09 o 
   1  10   2      107.97       85.34      2.03 o 
   2  10   2       27.08       22.20      1.02 o 
   3  10   2      268.99      252.37      3.08 o 
   4  10   2      168.33      142.41      2.59 o 
   5  10   2      208.55      204.34      3.52 o 
   6  10   2       85.66       81.12      2.38 o 
   7  10   2      200.61      201.73      4.15 o 
   8  10   2        8.26        9.60      1.62 o 
   9  10   2      137.65      142.37      6.36 o 
  10  10   2       13.82        7.36      2.14 o 
  11  10   2       70.09       76.55      4.64 o 
  12  10   2       14.51       23.58      6.45 o 
  13  10   2       16.03       16.17      5.24 o 
   0  11   2       19.64       20.77      2.08 o 
   1  11   2       63.20       43.62      1.90 o 
   2  11   2      215.21      224.84      3.13 o 
   3  11   2      581.25      515.21      5.10 o 
   4  11   2       36.32       37.80      1.67 o 
   5  11   2      418.63      381.52      5.24 o 
   6  11   2       27.19       30.19      1.76 o 
   7  11   2       16.24       14.00      1.74 o 
   8  11   2        4.47        1.98      1.44 o 
   9  11   2       56.88       54.54      4.80 o 
  10  11   2        9.85        9.43      2.33 o 
  11  11   2      133.95      136.62      5.98 o 
  12  11   2        5.14        6.70      4.05 o 
   0  12   2       64.63       39.07      2.11 o 
   1  12   2      124.15       97.21      2.47 o 
   2  12   2       44.28       39.55      1.61 o 
   3  12   2      123.82      103.27      2.51 o 
   4  12   2       35.47       37.08      1.91 o 
   5  12   2       32.66       24.57      2.12 o 
   6  12   2       82.15       79.50      3.20 o 
   7  12   2       38.79       40.34      3.57 o 
   8  12   2      137.80      137.36      4.83 o 
   9  12   2       39.48       40.48      3.59 o 
  10  12   2        4.52        2.15      1.82 o 
  11  12   2       43.71       54.48     10.78 o 
  12  12   2        2.57        6.44      4.32 o 
   0  13   2      129.34      109.41      3.76 o 
   1  13   2       59.34       53.52      2.13 o 
   2  13   2      279.37      271.40      4.83 o 
   3  13   2       40.05       40.07      2.02 o 
   4  13   2       30.28       23.57      2.15 o 
   5  13   2        1.06        0.84      1.17 o 
   6  13   2       38.48       36.05      2.43 o 
   7  13   2       34.55       26.01      3.09 o 
   8  13   2       21.39       21.77      2.50 o 
   9  13   2        2.77        4.00      1.97 o 
  10  13   2        3.36        1.50      2.95 o 
  11  13   2       36.98       51.61      7.21 o 
   0  14   2      116.54      120.83      5.31 o 
   1  14   2      112.22      105.70      2.73 o 
   2  14   2       62.42       59.20      2.55 o 
   3  14   2       25.62       23.25      2.04 o 
   4  14   2      162.83      173.70      5.51 o 
   5  14   2       58.74       57.77      4.11 o 
   6  14   2      113.36      125.13      4.85 o 
   7  14   2       49.08       43.82      3.44 o 
   8  14   2       22.54       24.98      4.47 o 
   9  14   2       19.43       20.09      5.16 o 
  10  14   2       81.57       99.20      8.64 o 
   0  15   2       24.89       23.27      2.54 o 
   1  15   2       20.30       20.22      1.96 o 
   2  15   2      115.03      104.99      3.36 o 
   3  15   2      147.90      158.00      4.50 o 
   4  15   2      159.16      147.64      5.29 o 
   5  15   2       60.35       58.02      3.73 o 
   6  15   2       42.35       30.15      3.37 o 
   7  15   2       94.77       92.48      5.33 o 
   8  15   2       66.30       67.14      5.90 o 
   9  15   2       12.20       12.32      4.10 o 
  10  15   2       41.65       52.73      7.06 o 
   0  16   2       87.85       95.49      4.57 o 
   1  16   2      202.50      204.18      5.28 o 
   2  16   2       20.18       19.02      2.00 o 
   3  16   2      101.62       97.06      4.52 o 
   4  16   2      106.89      102.61      4.81 o 
   5  16   2      169.87      170.48      6.83 o 
   6  16   2       31.61       30.41      3.64 o 
   7  16   2      106.25      103.92      9.76 o 
   8  16   2       25.53       26.81      6.97 o 
   0  17   2       52.08       47.27      4.01 o 
   1  17   2      189.97      207.27      4.91 o 
   2  17   2        1.15        0.79      1.34 o 
   3  17   2      984.64     1055.45     13.63 o 
   4  17   2       19.38       15.87      3.01 o 
   5  17   2      601.36      633.49     14.36 o 
   6  17   2        1.84        1.10      3.24 o 
   7  17   2      116.58      121.19     12.81 o 
   0  18   2       37.24       39.23      4.10 o 
   1  18   2      802.97      841.67     11.92 o 
   2  18   2        4.33        4.79      1.54 o 
   3  18   2      593.26      614.97     10.59 o 
   4  18   2       33.10       36.83      4.71 o 
   5  18   2      308.52      285.17     19.45 o 
   6  18   2       13.19       14.09      6.99 o 
   7  18   2      215.53      234.68     17.69 o 
   0  19   2        9.28       12.74      3.87 o 
   1  19   2      198.74      238.23      8.32 o 
   2  19   2       68.39       64.22      6.92 o 
   1   0   3      190.81      203.31      1.75 o 
   2   0   3     2064.34     2057.65     15.84 o 
   3   0   3       33.20       49.42      0.92 o 
   4   0   3       82.10       85.22      1.37 o 
   5   0   3       68.21       70.96      1.47 o 
   6   0   3      561.04      579.41      4.92 o 
   7   0   3        0.43        0.45      0.49 o 
   8   0   3      117.39      129.31      2.61 o 
   9   0   3       31.91       34.48      1.74 o 
  10   0   3       17.81       17.17      1.55 o 
  11   0   3        7.93        9.22      1.39 o 
  12   0   3       31.52       32.48      2.60 o 
  13   0   3       22.70       29.19      2.74 o 
  14   0   3        5.57        6.14      3.18 o 
   0   1   3     3340.50     3491.69     24.09 o 
   1   1   3     1985.66     1976.43     10.33 o 
   2   1   3     1168.60     1196.36      7.41 o 
   3   1   3     1721.55     1778.39      9.34 o 
   4   1   3      203.98      212.52      1.68 o 
   5   1   3      461.20      499.81      3.22 o 
   6   1   3        5.53        2.42      0.50 o 
   7   1   3      262.99      289.28      2.47 o 
   8   1   3        7.27        9.96      0.68 o 
   9   1   3       39.07       37.46      1.29 o 
  10   1   3        5.17        5.14      0.80 o 
  11   1   3       12.31       11.67      1.42 o 
  12   1   3        6.60        5.19      1.70 o 
  13   1   3       12.47       17.15      1.63 o 
  14   1   3       13.02       15.73      2.34 o 
   0   2   3     8716.17     8403.79     67.35 o 
   1   2   3      701.60      554.01      4.02 o 
   2   2   3      414.93      350.77      2.73 o 
   3   2   3      660.19      731.20      4.44 o 
   4   2   3      100.23       84.92      1.13 o 
   5   2   3       25.05       18.87      0.64 o 
   6   2   3      745.38      739.42      4.56 o 
   7   2   3       39.29       31.81      0.88 o 
   8   2   3      272.94      260.98      2.81 o 
   9   2   3       10.49       13.00      0.91 o 
  10   2   3       14.97       17.62      1.10 o 
  11   2   3       56.78       54.71      1.97 o 
  12   2   3       54.61       65.32      2.36 o 
  13   2   3       15.96       13.14      1.66 o 
  14   2   3       21.52       23.54      3.30 o 
   0   3   3       71.27       56.54      1.03 o 
   1   3   3     1296.21     1320.22      6.91 o 
   2   3   3      761.88      810.62      5.06 o 
   3   3   3     1002.34     1113.86      6.38 o 
   4   3   3      379.91      429.45      2.99 o 
   5   3   3      270.97      289.43      2.23 o 
   6   3   3      132.99      130.43      1.53 o 
   7   3   3      123.13      109.18      1.68 o 
   8   3   3      436.19      427.69      4.21 o 
   9   3   3       37.44       32.05      1.32 o 
  10   3   3       27.32       25.40      1.66 o 
  11   3   3       72.57       75.13      2.61 o 
  12   3   3       13.34       14.57      1.68 o 
  13   3   3        8.04        6.02      1.60 o 
  14   3   3       72.63       74.94      3.78 o 
   0   4   3       36.35       22.37      0.80 o 
   1   4   3      651.23      721.56      4.01 o 
   2   4   3      321.36      292.98      2.18 o 
   3   4   3      381.63      401.57      2.87 o 
   4   4   3      421.48      430.34      3.13 o 
   5   4   3        2.02        0.96      0.37 o 
   6   4   3        8.48        3.24      0.54 o 
   7   4   3      129.84      130.90      1.83 o 
   8   4   3      206.96      211.42      2.68 o 
   9   4   3       22.14       15.94      1.13 o 
  10   4   3       20.53       17.16      1.44 o 
  11   4   3       18.61       18.27      1.56 o 
  12   4   3        9.67        8.61      1.41 o 
  13   4   3        7.13        8.42      1.99 o 
  14   4   3       10.23       10.51      2.09 o 
   0   5   3     2902.82     3206.00     22.74 o 
   1   5   3      546.36      600.86      3.74 o 
   2   5   3     1673.87     1724.89      9.34 o 
   3   5   3     2073.79     2200.77     12.01 o 
   4   5   3      641.96      628.88      4.16 o 
   5   5   3      781.27      781.73      5.03 o 
   6   5   3      125.43      124.76      1.64 o 
   7   5   3       64.39       59.28      1.34 o 
   8   5   3       44.97       44.63      1.61 o 
   9   5   3       34.25       32.30      1.87 o 
  10   5   3       70.30       80.63      3.04 o 
  11   5   3       49.79       53.73      2.69 o 
  12   5   3       32.74       32.00      2.10 o 
  13   5   3        4.98        3.12      1.44 o 
  14   5   3        6.79        5.70      1.88 o 
   0   6   3       65.91       35.96      1.14 o 
   1   6   3       20.58        9.32      0.49 o 
   2   6   3       68.20       58.62      0.84 o 
   3   6   3      438.53      471.65      3.15 o 
   4   6   3       81.61       81.85      1.22 o 
   5   6   3      316.11      327.72      2.88 o 
   6   6   3       52.67       53.12      1.21 o 
   7   6   3        6.26        5.24      0.73 o 
   8   6   3      126.82      142.93      2.55 o 
   9   6   3        8.19        8.63      1.30 o 
  10   6   3       55.80       60.25      2.87 o 
  11   6   3       58.92       60.63      2.87 o 
  12   6   3      115.45      121.70      4.01 o 
  13   6   3        8.65       11.36      1.91 o 
  14   6   3       19.19       18.84      2.81 o 
   0   7   3      285.65      320.15      3.32 o 
   1   7   3       28.72       31.84      0.67 o 
   2   7   3      485.51      514.13      3.21 o 
   3   7   3      169.00      177.27      1.70 o 
   4   7   3      571.12      602.59      4.58 o 
   5   7   3       17.82       16.78      0.86 o 
   6   7   3      174.33      172.91      2.81 o 
   7   7   3       85.46       83.82      1.93 o 
   8   7   3       58.94       60.97      2.28 o 
   9   7   3       41.31       40.36      2.38 o 
  10   7   3       18.40       13.60      1.86 o 
  11   7   3        9.31        9.86      2.32 o 
  12   7   3       12.32       12.28      1.86 o 
  13   7   3        3.22        3.00      1.98 o 
   0   8   3      571.69      596.94      5.51 o 
   1   8   3       15.07       10.32      0.57 o 
   2   8   3      125.18      129.12      1.42 o 
   3   8   3       27.12       27.38      0.82 o 
   4   8   3      227.49      237.22      2.63 o 
   5   8   3      291.66      286.63      3.38 o 
   6   8   3       67.93       61.04      1.84 o 
   7   8   3      227.68      221.45      3.32 o 
   8   8   3       47.79       46.49      2.59 o 
   9   8   3       19.52       19.83      1.88 o 
  10   8   3       20.53       21.88      2.83 o 
  11   8   3       14.02        9.30      2.32 o 
  12   8   3        2.06        1.30      1.87 o 
  13   8   3       33.42       29.09      4.05 o 
   0   9   3        0.05        1.77      0.67 o 
   1   9   3      426.60      409.95      3.40 o 
   2   9   3       18.40       14.04      0.72 o 
   3   9   3      167.57      160.62      2.10 o 
   4   9   3      109.65      114.17      1.95 o 
   5   9   3       42.53       35.51      1.36 o 
   6   9   3       88.32       86.43      2.12 o 
   7   9   3      231.89      227.03      3.63 o 
   8   9   3       85.63       81.40      3.06 o 
   9   9   3       53.38       48.56      3.44 o 
  10   9   3       51.82       52.80      3.78 o 
  11   9   3       11.38       10.50      2.78 o 
  12   9   3        8.78        7.95      2.67 o 
  13   9   3       12.82        8.84      3.19 o 
   0  10   3     1157.69     1214.11     15.38 o 
   1  10   3      505.01      510.27      5.09 o 
   2  10   3      116.99      127.03      2.14 o 
   3  10   3       54.03       53.89      1.50 o 
   4  10   3        3.87        2.83      0.76 o 
   5  10   3       46.98       45.40      1.77 o 
   6  10   3      200.90      189.33      3.55 o 
   7  10   3       39.94       38.96      2.26 o 
   8  10   3       79.29       70.65      3.23 o 
   9  10   3        1.06        0.09      1.52 o 
  10  10   3        6.00        5.28      2.04 o 
  11  10   3       11.65       13.09      2.54 o 
  12  10   3        6.15        0.98      3.69 o 
   0  11   3      448.62      460.95      7.34 o 
   1  11   3      128.31      121.92      2.49 o 
   2  11   3      674.63      636.26      6.06 o 
   3  11   3      745.36      694.48      6.45 o 
   4  11   3      659.07      643.35      7.05 o 
   5  11   3      410.75      383.23      5.15 o 
   6  11   3      143.23      137.82      3.38 o 
   7  11   3       74.82       76.76      3.08 o 
   8  11   3       54.54       55.15      3.04 o 
   9  11   3      127.43      130.69      4.83 o 
  10  11   3       43.80       51.05      4.74 o 
  11  11   3      137.72      151.84      6.93 o 
  12  11   3        7.50       11.81      6.00 o 
   0  12   3       11.09       11.04      1.67 o 
   1  12   3       63.01       48.85      1.67 o 
   2  12   3       28.82       24.40      1.36 o 
   3  12   3       43.53       38.13      1.56 o 
   4  12   3       44.12       39.45      1.84 o 
   5  12   3      239.38      227.36      4.38 o 
   6  12   3       51.41       49.16      3.21 o 
   7  12   3      123.30      121.73      4.47 o 
   8  12   3       15.10       13.44      2.11 o 
   9  12   3        5.23        7.04      1.94 o 
  10  12   3       26.30       24.69      3.11 o 
  11  12   3       32.18       38.92      6.43 o 
  12  12   3       47.56       53.67     13.93 o 
   0  13   3       13.55       15.05      2.82 o 
   1  13   3       50.61       49.19      2.17 o 
   2  13   3       25.18       30.26      1.56 o 
   3  13   3      119.31      114.89      2.87 o 
   4  13   3       22.44       27.15      2.11 o 
   5  13   3       25.41       19.84      2.06 o 
   6  13   3       19.25       20.30      2.25 o 
   7  13   3        1.50        2.54      1.50 o 
   8  13   3       40.03       43.39      3.00 o 
   9  13   3        6.03        5.38      1.93 o 
  10  13   3       67.18       80.50      6.29 o 
  11  13   3       45.27       49.55      6.97 o 
   0  14   3      158.76      152.88      4.59 o 
   1  14   3       84.36       78.97      3.07 o 
   2  14   3      111.39      102.26      3.57 o 
   3  14   3        5.36        3.47      1.11 o 
   4  14   3       48.56       44.60      3.17 o 
   5  14   3       13.86       15.11      2.51 o 
   6  14   3        1.54       -0.38      1.45 o 
   7  14   3        5.10        5.43      1.87 o 
   8  14   3       19.88       22.38      2.44 o 
   9  14   3        4.90        3.30      2.17 o 
  10  14   3        8.05        9.91      4.19 o 
   0  15   3       62.63       64.45      4.54 o 
   1  15   3      221.76      229.99      4.60 o 
   2  15   3      170.96      172.09      4.43 o 
   3  15   3      332.99      321.13      6.54 o 
   4  15   3      263.43      277.38      7.33 o 
   5  15   3      219.58      210.16      7.65 o 
   6  15   3       76.02       76.25      4.92 o 
   7  15   3       61.96       56.37      4.53 o 
   8  15   3       13.05        9.41      2.32 o 
   9  15   3       48.88       45.58      6.45 o 
  10  15   3       25.60       23.73      5.34 o 
   0  16   3       33.95       38.80      3.31 o 
   1  16   3        2.42        2.89      1.19 o 
   2  16   3       29.17       23.31      2.15 o 
   3  16   3       31.52       29.09      2.33 o 
   4  16   3        5.45        5.37      2.14 o 
   5  16   3       55.29       47.33      4.17 o 
   6  16   3       26.41       29.83      3.49 o 
   7  16   3       10.70        9.32      4.03 o 
   8  16   3       11.12        4.83      6.24 o 
   9  16   3       43.75       44.75      9.49 o 
   0  17   3       25.15       21.22      2.79 o 
   1  17   3       65.49       72.33      3.18 o 
   2  17   3       95.15       95.15      3.79 o 
   3  17   3       22.97       21.02      2.62 o 
   4  17   3       93.23       93.95      5.58 o 
   5  17   3       52.76       44.42      4.24 o 
   6  17   3      207.32      230.13     11.77 o 
   7  17   3        3.05       -1.70      4.98 o 
   8  17   3       87.05       77.70     11.46 o 
   0  18   3      365.37      379.68     10.41 o 
   1  18   3      116.04      124.22      4.15 o 
   2  18   3      297.59      316.88      6.37 o 
   3  18   3      123.16      125.38      5.79 o 
   4  18   3      124.04      131.04      7.64 o 
   5  18   3       84.61       98.62     12.58 o 
   6  18   3      126.40      108.61     13.03 o 
   7  18   3      101.97       79.77     11.50 o 
   0  19   3       18.42       12.68      3.78 o 
   1  19   3        8.68        8.23      2.53 o 
   3  19   3        2.67        9.45      6.19 o 
   4  19   3       16.49       18.37      7.44 o 
   5  19   3       36.46       36.08      9.43 o 
   0   0   4        2.40       -0.29      0.29 o 
   1   0   4     1850.44     2037.16     13.41 o 
   2   0   4     5906.64     6114.70     40.03 o 
   3   0   4     1013.56      999.76      9.54 o 
   4   0   4     5968.05     6096.10     42.23 o 
   5   0   4        9.69        9.73      0.59 o 
   6   0   4       10.17        6.19      0.64 o 
   7   0   4      219.25      211.23      3.01 o 
   8   0   4       41.29       41.65      1.53 o 
   9   0   4       73.19       69.57      2.39 o 
  10   0   4       12.73       19.14      1.73 o 
  11   0   4       17.19       13.59      1.82 o 
  12   0   4        0.08        1.72      1.82 o 
  13   0   4        5.18        5.76      2.11 o 
  14   0   4        5.41        6.95      2.80 o 
   0   1   4     1041.53      950.58      6.61 o 
   1   1   4     3053.72     3137.32     14.82 o 
   2   1   4       97.87      140.00      1.27 o 
   3   1   4      748.61      818.93      4.86 o 
   4   1   4      531.81      640.48      3.86 o 
   5   1   4       23.48       27.07      0.65 o 
   6   1   4       26.73       22.13      0.65 o 
   7   1   4      409.98      393.19      3.29 o 
   8   1   4       52.56       54.84      1.26 o 
   9   1   4      171.59      165.55      2.56 o 
  10   1   4      129.92      124.52      2.44 o 
  11   1   4        4.88        4.73      1.02 o 
  12   1   4       34.46       36.30      2.20 o 
  13   1   4       11.98       14.67      1.65 o 
  14   1   4       29.15       27.85      2.73 o 
   0   2   4      787.68      831.08      6.28 o 
   1   2   4      682.17      697.29      3.59 o 
   2   2   4      160.56      167.06      1.29 o 
   3   2   4     1737.25     1880.12     10.48 o 
   4   2   4      715.08      760.69      4.65 o 
   5   2   4      441.84      480.66      3.23 o 
   6   2   4       39.37       45.76      0.88 o 
   7   2   4       69.43       72.53      1.28 o 
   8   2   4       67.73       62.42      1.42 o 
   9   2   4      124.67      122.09      2.15 o 
  10   2   4       12.30       12.53      1.05 o 
  11   2   4       70.92       67.51      2.36 o 
  12   2   4       20.12       20.36      1.74 o 
  13   2   4       16.15       13.56      1.73 o 
  14   2   4       11.86       12.55      2.06 o 
   0   3   4       29.67       46.47      0.83 o 
   1   3   4     1036.40     1081.07      5.61 o 
   2   3   4      624.03      775.80      4.44 o 
   3   3   4       85.83       88.24      0.98 o 
   4   3   4      781.84      937.62      5.43 o 
   5   3   4      241.15      239.72      2.07 o 
   6   3   4       19.24       21.77      0.71 o 
   7   3   4      697.87      681.64      5.03 o 
   8   3   4       17.89       19.76      1.08 o 
   9   3   4      138.96      143.98      2.59 o 
  10   3   4      154.53      154.41      3.03 o 
  11   3   4        1.22       -0.07      0.93 o 
  12   3   4       52.29       50.20      2.47 o 
  13   3   4       23.85       23.32      2.06 o 
  14   3   4        3.32        1.48      1.62 o 
   0   4   4        2.49       -0.44      0.44 o 
   1   4   4      524.42      463.18      2.96 o 
   2   4   4      210.48      186.78      1.60 o 
   3   4   4      149.51      123.02      1.49 o 
   4   4   4        6.80       -0.35      0.35 o 
   5   4   4      214.72      175.24      1.70 o 
   6   4   4        7.19       -0.52      0.52 o 
   7   4   4       59.16       40.54      1.16 o 
   8   4   4        1.82        1.75      0.65 o 
   9   4   4        8.00        7.86      1.00 o 
  10   4   4       27.12       26.12      1.80 o 
  11   4   4        4.52        4.39      1.37 o 
  12   4   4       48.06       45.86      2.42 o 
  13   4   4        1.31        0.40      1.27 o 
  14   4   4       23.31       20.38      2.53 o 
   0   5   4       43.48       33.61      0.96 o 
   1   5   4     1222.38     1312.98      6.82 o 
   2   5   4      128.64      130.12      1.29 o 
   3   5   4      421.67      438.07      3.00 o 
   4   5   4        4.70        0.75      0.41 o 
   5   5   4      421.99      408.95      3.05 o 
   6   5   4        5.38        5.19      0.57 o 
   7   5   4      351.11      322.20      3.19 o 
   8   5   4       44.78       44.07      1.55 o 
   9   5   4       38.36       32.81      1.78 o 
  10   5   4       23.42       25.74      1.86 o 
  11   5   4       12.99       16.07      1.84 o 
  12   5   4       41.62       47.95      2.75 o 
  13   5   4       45.27       46.87      3.65 o 
  14   5   4        3.76        2.46      1.80 o 
   0   6   4       18.28        8.74      1.40 o 
   1   6   4      702.70      728.64      4.06 o 
   2   6   4      259.38      255.10      2.07 o 
   3   6   4       18.72       11.59      0.59 o 
   4   6   4       86.43       84.35      1.29 o 
   5   6   4      186.11      189.78      2.13 o 
   6   6   4      106.28       97.05      1.86 o 
   7   6   4      366.99      372.31      3.95 o 
   8   6   4       10.86       10.87      0.99 o 
   9   6   4       18.61       18.13      1.64 o 
  10   6   4       49.75       58.82      3.63 o 
  11   6   4        7.96        9.51      1.56 o 
  12   6   4        1.58        1.32      1.48 o 
  13   6   4       36.53       38.26      2.70 o 
  14   6   4       23.62       23.01      3.06 o 
   0   7   4       33.46       26.34      1.27 o 
   1   7   4       50.12       51.63      0.90 o 
   2   7   4      547.31      546.23      3.56 o 
   3   7   4      147.99      165.47      1.75 o 
   4   7   4      522.37      538.19      5.05 o 
   5   7   4       44.49       50.37      1.22 o 
   6   7   4       40.55       41.64      1.28 o 
   7   7   4        3.81        3.48      0.75 o 
   8   7   4      103.35      115.51      2.57 o 
   9   7   4       38.17       45.27      2.75 o 
  10   7   4       69.86       66.73      3.29 o 
  11   7   4       37.28       40.27      2.91 o 
  12   7   4       31.64       30.20      4.74 o 
  13   7   4        0.84        0.81      2.05 o 
   0   8   4        1.94       -0.52      0.52 o 
   1   8   4      197.67      187.53      1.76 o 
   2   8   4      212.50      215.76      2.09 o 
   3   8   4      218.94      233.45      2.62 o 
   4   8   4      393.05      399.14      3.80 o 
   5   8   4       76.34       73.93      1.63 o 
   6   8   4      110.58      119.16      2.34 o 
   7   8   4      323.46      326.21      4.40 o 
   8   8   4      129.45      144.92      4.91 o 
   9   8   4       53.89       53.60      2.54 o 
  10   8   4      131.18      137.54      4.49 o 
  11   8   4       20.14       18.85      2.35 o 
  12   8   4       41.54       37.18      3.55 o 
  13   8   4       72.44       63.72      5.74 o 
   0   9   4     1411.25     1376.68     12.17 o 
   1   9   4      169.88      185.08      2.12 o 
   2   9   4     2781.61     2690.62     15.58 o 
   3   9   4       62.41       67.20      1.41 o 
   4   9   4     2702.40     2680.39     18.14 o 
   5   9   4       36.95       37.96      1.44 o 
   6   9   4      762.58      750.27      7.58 o 
   7   9   4       23.35       19.81      1.35 o 
   8   9   4      608.95      625.14      8.15 o 
   9   9   4       35.34       39.39      2.48 o 
  10   9   4      709.91      735.74     13.45 o 
  11   9   4        1.63        2.50      1.89 o 
  12   9   4      263.45      256.90      8.87 o 
  13   9   4        1.15        4.25      3.25 o 
   0  10   4     1725.89     1700.14     18.26 o 
   1  10   4        8.77        6.99      0.88 o 
   2  10   4     1822.54     1786.74     12.48 o 
   3  10   4       11.79       12.29      0.89 o 
   4  10   4     1025.52     1007.29      9.14 o 
   5  10   4       15.22       13.25      1.17 o 
   6  10   4      179.41      173.98      3.38 o 
   7  10   4        1.04        0.05      1.02 o 
   8  10   4      100.08       94.49      3.71 o 
   9  10   4       22.42       21.66      3.23 o 
  10  10   4      145.73      160.58      6.01 o 
  11  10   4       20.02       20.96      3.18 o 
  12  10   4       59.01       73.14     11.99 o 
   0  11   4      256.45      244.97      5.05 o 
   1  11   4       23.56       26.02      1.31 o 
   2  11   4      455.47      461.06      5.05 o 
   3  11   4       34.13       32.51      1.33 o 
   4  11   4      387.39      382.16      4.81 o 
   5  11   4       24.40       21.22      1.41 o 
   6  11   4      136.48      130.35      3.56 o 
   7  11   4       82.45       86.99      3.27 o 
   8  11   4       95.58       99.85      4.74 o 
   9  11   4       62.87       64.82      3.72 o 
  10  11   4      103.46      108.31      5.26 o 
  11  11   4       10.28        9.08      2.79 o 
  12  11   4       22.84       22.11      5.47 o 
   0  12   4       21.80       20.95      2.13 o 
   1  12   4       27.89       27.31      1.57 o 
   2  12   4       34.58       37.47      1.45 o 
   3  12   4       26.45       25.79      1.33 o 
   4  12   4      236.25      245.04      4.01 o 
   5  12   4       35.34       32.85      2.09 o 
   6  12   4       76.54       82.31      3.12 o 
   7  12   4       70.71       76.59      3.43 o 
   8  12   4        7.82        7.08      1.75 o 
   9  12   4       39.08       36.20      3.33 o 
  10  12   4        6.82        5.47      2.03 o 
  11  12   4        0.81        5.68      4.13 o 
   0  13   4       12.62       16.97      2.16 o 
   1  13   4      107.56       91.84      2.65 o 
   2  13   4       14.81       14.75      1.13 o 
   3  13   4       46.65       51.84      1.92 o 
   4  13   4       89.49       96.29      3.34 o 
   5  13   4       48.68       48.38      2.80 o 
   6  13   4       42.12       41.96      2.92 o 
   7  13   4      101.35       97.23      3.94 o 
   8  13   4        8.75        6.19      1.69 o 
   9  13   4       52.14       55.92      3.76 o 
  10  13   4       31.51       37.53      6.23 o 
  11  13   4       20.31       19.68      5.38 o 
   0  14   4       83.50       75.22      3.45 o 
   1  14   4       41.02       45.66      2.12 o 
   2  14   4       76.60       72.00      2.33 o 
   3  14   4       50.45       47.96      2.19 o 
   4  14   4       28.40       28.50      2.64 o 
   5  14   4       30.41       27.35      2.76 o 
   6  14   4       26.54       26.90      2.88 o 
   7  14   4       64.76       69.43      3.82 o 
   8  14   4       52.96       51.09      3.55 o 
   9  14   4       34.24       36.59      4.81 o 
  10  14   4       23.86       32.34      9.36 o 
   0  15   4        0.33        2.15      1.40 o 
   1  15   4      772.91      797.52      9.68 o 
   2  15   4      165.01      169.48      3.77 o 
   3  15   4      237.50      249.24      6.25 o 
   4  15   4       49.70       56.14      4.23 o 
   5  15   4       55.19       61.27      4.47 o 
   6  15   4       31.24       31.62      3.63 o 
   7  15   4      122.30      118.25      4.88 o 
   8  15   4       24.47       23.88      3.46 o 
   9  15   4      121.22      147.07     20.67 o 
   0  16   4      238.48      267.61      7.32 o 
   1  16   4      110.20      125.63      3.84 o 
   2  16   4      320.79      346.01      7.01 o 
   3  16   4      257.07      262.20      7.48 o 
   4  16   4      339.37      343.35      9.79 o 
   5  16   4       99.35      102.24     10.13 o 
   6  16   4      135.44      141.64      6.56 o 
   7  16   4      115.77      107.10      6.95 o 
   8  16   4       57.95       73.64      7.78 o 
   9  16   4      161.65      162.35     15.36 o 
   0  17   4       19.84       17.43      2.66 o 
   1  17   4       54.66       54.93      2.99 o 
   2  17   4      168.03      169.14      5.61 o 
   3  17   4       49.33       48.66      3.85 o 
   4  17   4      181.41      176.72      6.38 o 
   5  17   4       73.51       69.55      5.08 o 
   6  17   4       35.26       33.96      8.58 o 
   7  17   4       45.10       42.42     10.40 o 
   8  17   4       60.03       57.27      7.33 o 
   0  18   4       39.86       46.15      3.85 o 
   1  18   4       31.25       24.37      2.36 o 
   2  18   4       10.86       13.08      2.18 o 
   3  18   4       54.49       53.06      6.15 o 
   4  18   4        2.10       -4.67      4.67 o 
   5  18   4        4.66        4.60      5.90 o 
   6  18   4       10.16       14.81      7.17 o 
   0  19   4       66.44       71.93      9.80 o 
   1  19   4       35.84       29.19      4.53 o 
   2  19   4       40.93       32.94      8.66 o 
   3  19   4       16.99        8.26      6.50 o 
   4  19   4       46.09       39.33      9.67 o 
   5  19   4       55.95       51.74     10.40 o 
   1   0   5      450.86      485.32      3.59 o 
   2   0   5        2.20       -0.24      0.24 o 
   3   0   5      339.20      354.08      3.47 o 
   4   0   5        0.52       -0.30      0.30 o 
   5   0   5        2.98        1.45      0.44 o 
   6   0   5        0.98       -0.39      0.39 o 
   7   0   5        0.23       -0.59      0.59 o 
   8   0   5        3.83        3.22      0.76 o 
   9   0   5       11.88       11.92      1.32 o 
  10   0   5        0.11        0.85      0.99 o 
  11   0   5        3.94        5.36      1.69 o 
  12   0   5       55.04       49.99      4.36 o 
  13   0   5        7.47        8.29      2.50 o 
  14   0   5       65.78       62.04      5.09 o 
   0   1   5      271.91      285.12      2.20 o 
   1   1   5      439.50      446.57      2.50 o 
   2   1   5      507.82      495.35      3.10 o 
   3   1   5      314.33      317.95      2.28 o 
   4   1   5      581.48      597.91      3.64 o 
   5   1   5      190.18      184.21      1.73 o 
   6   1   5      308.52      302.44      2.51 o 
   7   1   5      216.47      228.23      2.45 o 
   8   1   5       91.13       90.98      1.65 o 
   9   1   5       63.57       64.04      1.59 o 
  10   1   5        2.01        1.92      0.75 o 
  11   1   5       21.73       24.94      1.69 o 
  12   1   5        3.68        3.42      1.18 o 
  13   1   5       58.41       62.18      3.99 o 
  14   1   5        8.08       10.29      3.03 o 
   0   2   5     1521.00     1754.47     11.81 o 
   1   2   5     1095.46     1118.76      5.31 o 
   2   2   5      501.63      597.85      3.49 o 
   3   2   5       35.10       21.20      0.60 o 
   4   2   5      438.63      505.73      3.57 o 
   5   2   5       42.82       57.20      0.96 o 
   6   2   5      984.78     1004.42      6.30 o 
   7   2   5        3.91        2.64      0.51 o 
   8   2   5      258.51      251.00      2.98 o 
   9   2   5       22.73       19.64      1.30 o 
  10   2   5      128.17      121.96      3.38 o 
  11   2   5        7.63        7.80      1.20 o 
  12   2   5      211.84      211.45      4.84 o 
  13   2   5       27.85       28.53      3.39 o 
  14   2   5       28.42       28.41      2.99 o 
   0   3   5     3479.63     3845.25     23.89 o 
   1   3   5     3577.11     4115.46     19.64 o 
   2   3   5     3259.39     3654.79     17.47 o 
   3   3   5     1972.76     2315.71     11.24 o 
   4   3   5      599.02      640.64      4.22 o 
   5   3   5      730.11      849.28      5.57 o 
   6   3   5      219.54      252.94      2.50 o 
   7   3   5      817.74      904.00      6.70 o 
   8   3   5      348.36      352.41      3.90 o 
   9   3   5      437.60      472.83      5.22 o 
  10   3   5      154.95      163.16      3.28 o 
  11   3   5       82.60       84.84      2.71 o 
  12   3   5       71.56       67.17      2.81 o 
  13   3   5       79.22       74.75      4.53 o 
  14   3   5       38.76       40.37      3.58 o 
   0   4   5      254.35      277.65      2.49 o 
   1   4   5      221.69      264.54      1.96 o 
   2   4   5      162.67      160.88      1.36 o 
   3   4   5      204.94      229.67      1.99 o 
   4   4   5      118.64      125.72      1.35 o 
   5   4   5      198.21      206.33      1.89 o 
   6   4   5      114.24       98.26      1.49 o 
   7   4   5        6.25        2.57      0.64 o 
   8   4   5      105.47      103.95      2.16 o 
   9   4   5        3.27        3.31      1.04 o 
  10   4   5       12.13       11.72      1.54 o 
  11   4   5       37.08       38.01      2.12 o 
  12   4   5        9.33        6.79      1.47 o 
  13   4   5        4.01        6.11      1.89 o 
  14   4   5        2.99        5.13      2.21 o 
   0   5   5      199.45      252.92      2.68 o 
   1   5   5      289.54      335.23      2.28 o 
   2   5   5      181.27      203.61      1.63 o 
   3   5   5     1167.86     1247.47      7.18 o 
   4   5   5      312.48      339.03      2.66 o 
   5   5   5      702.16      729.26      4.86 o 
   6   5   5      128.95      139.34      1.89 o 
   7   5   5      211.28      230.17      3.06 o 
   8   5   5      146.14      136.70      2.66 o 
   9   5   5       67.92       67.75      2.32 o 
  10   5   5      135.93      138.86      3.60 o 
  11   5   5       44.55       40.32      2.65 o 
  12   5   5       94.71       97.34      3.72 o 
  13   5   5       21.95       20.88      2.41 o 
  14   5   5       28.79       27.65      2.79 o 
   0   6   5      787.12      875.08      9.10 o 
   1   6   5      535.15      554.94      3.39 o 
   2   6   5        1.91        0.20      0.25 o 
   3   6   5      721.36      736.47      4.77 o 
   4   6   5      230.85      243.76      2.23 o 
   5   6   5      208.19      206.21      2.31 o 
   6   6   5      146.43      133.48      2.17 o 
   7   6   5       70.22       74.28      1.84 o 
   8   6   5      156.45      153.15      2.81 o 
   9   6   5       37.27       38.63      2.01 o 
  10   6   5        3.80        5.07      1.30 o 
  11   6   5       24.07       23.03      2.24 o 
  12   6   5        2.12        1.30      1.53 o 
  13   6   5        9.70        9.23      2.04 o 
   0   7   5      206.38      220.41      2.86 o 
   1   7   5       13.79        9.88      0.46 o 
   2   7   5       68.68       75.24      1.09 o 
   3   7   5      387.59      396.71      2.89 o 
   4   7   5       16.90       20.02      0.79 o 
   5   7   5      206.94      201.90      2.83 o 
   6   7   5       23.21       21.48      1.09 o 
   7   7   5      110.69      111.69      2.28 o 
   8   7   5       72.54       67.09      2.16 o 
   9   7   5       51.69       52.29      2.46 o 
  10   7   5       59.82       61.75      3.24 o 
  11   7   5       80.88       81.79      3.63 o 
  12   7   5       22.37       20.79      3.17 o 
  13   7   5       27.59       30.86      2.80 o 
   0   8   5       65.84       57.78      1.44 o 
   1   8   5      171.89      172.51      1.75 o 
   2   8   5      151.17      148.69      1.70 o 
   3   8   5      120.92      118.17      1.54 o 
   4   8   5      428.24      443.95      4.30 o 
   5   8   5       50.56       50.63      1.46 o 
   6   8   5      440.38      446.08      5.01 o 
   7   8   5       31.63       27.06      1.50 o 
   8   8   5       55.65       55.39      2.20 o 
   9   8   5      162.37      161.27      4.32 o 
  10   8   5       52.07       43.46      2.93 o 
  11   8   5       99.65      100.01      5.13 o 
  12   8   5      151.36      140.11      7.23 o 
  13   8   5       32.83       37.65      4.55 o 
   0   9   5      428.97      448.71      5.50 o 
   1   9   5      146.93      143.45      2.28 o 
   2   9   5      638.64      664.96      4.92 o 
   3   9   5      124.51      121.65      1.77 o 
   4   9   5      356.27      373.94      4.08 o 
   5   9   5        6.76        7.74      0.88 o 
   6   9   5      217.67      217.47      3.88 o 
   7   9   5       61.76       56.22      2.03 o 
   8   9   5      155.52      159.25      3.66 o 
   9   9   5       31.32       29.52      2.32 o 
  10   9   5       84.81       86.65      4.45 o 
  11   9   5       37.57       46.82      3.95 o 
  12   9   5       50.11       52.83      8.29 o 
  13   9   5       11.67       11.37      3.30 o 
   0  10   5     1500.15     1417.82     14.94 o 
   1  10   5     2115.15     2112.09     16.88 o 
   2  10   5     1822.86     1690.90     12.92 o 
   3  10   5     1173.98     1156.17      8.81 o 
   4  10   5     1276.67     1231.60     10.12 o 
   5  10   5      901.01      914.42      8.97 o 
   6  10   5      745.96      741.64      7.88 o 
   7  10   5      837.81      871.25     10.34 o 
   8  10   5      920.76      935.17     11.13 o 
   9  10   5      586.17      613.41     10.80 o 
  10  10   5      431.30      441.58     10.14 o 
  11  10   5      333.87      350.55     11.28 o 
  12  10   5       73.33       80.02      8.55 o 
   0  11   5        7.28        7.98      1.34 o 
   1  11   5      434.07      397.53      4.77 o 
   2  11   5      241.12      251.91      3.78 o 
   3  11   5      359.22      359.55      4.35 o 
   4  11   5      259.04      271.51      4.13 o 
   5  11   5      417.67      418.10      6.02 o 
   6  11   5      110.03      110.52      3.20 o 
   7  11   5      299.30      318.63      5.65 o 
   8  11   5       52.33       54.30      3.12 o 
   9  11   5      128.94      126.22      4.86 o 
  10  11   5       28.44       31.65      3.40 o 
  11  11   5       91.17      100.38      7.00 o 
  12  11   5       51.18       55.00      8.34 o 
   0  12   5        1.98        3.36      1.71 o 
   1  12   5      145.11      145.69      3.12 o 
   2  12   5      121.78      114.90      2.52 o 
   3  12   5       88.37       90.80      2.26 o 
   4  12   5       90.60       86.84      2.67 o 
   5  12   5      128.58      133.03      4.79 o 
   6  12   5       57.82       57.35      2.55 o 
   7  12   5       31.50       28.41      2.22 o 
   8  12   5       75.48       73.62      3.60 o 
   9  12   5       42.84       42.34      3.41 o 
  10  12   5       48.77       47.67      4.51 o 
  11  12   5       47.71       51.50      7.18 o 
   0  13   5        8.10       13.04      1.93 o 
   1  13   5        6.68        5.83      1.04 o 
   2  13   5       36.73       42.88      1.85 o 
   3  13   5       21.46       24.58      1.83 o 
   4  13   5      113.55      124.27      3.73 o 
   5  13   5        4.49        4.56      1.40 o 
   6  13   5        6.60        8.56      1.63 o 
   7  13   5        4.78        4.08      1.54 o 
   8  13   5       24.11       18.83      2.31 o 
   9  13   5        9.34        7.15      2.35 o 
  10  13   5        7.63        6.99      4.08 o 
  11  13   5        0.66        9.75      4.56 o 
   0  14   5        1.63        1.36      1.38 o 
   1  14   5       21.01       23.57      1.69 o 
   2  14   5        7.77        5.68      1.18 o 
   3  14   5        3.06        2.22      1.19 o 
   4  14   5       13.79       10.15      1.97 o 
   5  14   5       26.94       28.07      2.49 o 
   6  14   5       19.05       21.79      2.68 o 
   7  14   5       50.22       53.63      3.57 o 
   8  14   5       81.11       76.39      4.17 o 
   9  14   5       41.36       52.71      7.05 o 
  10  14   5       27.68       33.43      6.03 o 
   0  15   5      492.01      527.97     11.10 o 
   1  15   5       91.49       99.62      3.22 o 
   2  15   5      383.65      416.88      7.88 o 
   3  15   5      131.40      132.88      4.20 o 
   4  15   5      267.55      274.79      7.06 o 
   5  15   5       89.57       92.21      5.26 o 
   6  15   5      145.69      151.94      6.61 o 
   7  15   5       41.54       39.54      3.30 o 
   8  15   5       99.49      108.67      7.00 o 
   9  15   5       49.30       46.33     11.89 o 
   0  16   5      170.51      191.07      6.24 o 
   1  16   5       77.97       71.41      3.31 o 
   2  16   5      584.64      605.96      9.11 o 
   3  16   5       86.71       84.73      4.64 o 
   4  16   5      604.23      623.14     12.68 o 
   5  16   5        7.16        5.63      3.33 o 
   6  16   5      113.59      115.10      6.47 o 
   7  16   5        5.02        5.20      4.16 o 
   8  16   5      159.59      185.69     11.17 o 
   0  17   5       75.56       75.85      4.45 o 
   1  17   5       53.96       51.95      3.71 o 
   2  17   5       89.28       92.96      4.18 o 
   3  17   5       11.58        8.35      2.23 o 
   4  17   5      126.23      128.80      5.80 o 
   5  17   5       79.07       79.95      6.55 o 
   6  17   5      164.89      162.47     15.41 o 
   7  17   5      133.70      139.98     12.68 o 
   0  18   5      145.92      145.37      8.11 o 
   1  18   5       14.12       15.19      2.11 o 
   2  18   5       48.87       48.87      4.48 o 
   3  18   5       12.74       13.69      4.18 o 
   4  18   5        3.14       -1.38      4.88 o 
   5  18   5        7.22        9.68      6.68 o 
   6  18   5       22.54       10.61      6.82 o 
   0  19   5       50.63       48.80     10.25 o 
   1  19   5       20.98       24.59      8.13 o 
   2  19   5       10.30       12.95      7.07 o 
   3  19   5       70.89       85.09     12.40 o 
   4  19   5       33.75       20.93      8.07 o 
   1  20   5       18.39       13.54      7.26 o 
   0   0   6      140.77      117.11      2.18 o 
   1   0   6     4065.06     4610.09     29.96 o 
   2   0   6       11.00       -0.50      0.50 o 
   3   0   6      189.99      199.42      2.19 o 
   4   0   6        0.04       -0.36      0.36 o 
   5   0   6     1504.39     1366.86     11.37 o 
   6   0   6       74.62       60.50      1.54 o 
   7   0   6     1530.18     1410.09     13.36 o 
   8   0   6       73.65       59.90      3.27 o 
   9   0   6       55.45       48.84      2.83 o 
  10   0   6       34.71       30.57      2.94 o 
  11   0   6       91.01       89.94      4.34 o 
  12   0   6       25.77       25.31      3.00 o 
  13   0   6      183.66      203.21      6.99 o 
  14   0   6        1.43        0.09      2.37 o 
   0   1   6      236.51      272.00      2.54 o 
   1   1   6      739.60      819.96      4.48 o 
   2   1   6      211.14      191.39      1.55 o 
   3   1   6       73.49       50.30      0.98 o 
   4   1   6      139.41      129.33      1.37 o 
   5   1   6       16.81       10.01      0.59 o 
   6   1   6       89.96       85.03      1.37 o 
   7   1   6      118.91      106.37      1.79 o 
   8   1   6        2.43        1.14      0.54 o 
   9   1   6       18.63       15.38      1.20 o 
  10   1   6       11.02       10.40      1.45 o 
  11   1   6      102.48      107.13      2.98 o 
  12   1   6       83.86       82.01      3.16 o 
  13   1   6        1.35        3.00      1.50 o 
  14   1   6       22.03       25.79      2.95 o 
   0   2   6       17.90       13.23      0.68 o 
   1   2   6      529.63      592.00      3.13 o 
   2   2   6      639.78      720.68      4.11 o 
   3   2   6      156.70      167.54      1.48 o 
   4   2   6      711.10      810.66      5.01 o 
   5   2   6      200.77      193.38      1.92 o 
   6   2   6      191.30      213.01      2.40 o 
   7   2   6      128.10      119.48      1.99 o 
   8   2   6       67.92       77.16      1.72 o 
   9   2   6       36.29       38.18      1.41 o 
  10   2   6      207.31      210.21      3.56 o 
  11   2   6       77.58       79.06      4.17 o 
  12   2   6      132.99      135.18      3.54 o 
  13   2   6      102.40      104.24      4.47 o 
  14   2   6       24.61       19.99      3.28 o 
   0   3   6      545.32      592.39      4.44 o 
   1   3   6      948.39     1181.66      6.03 o 
   2   3   6      871.84      919.23      5.09 o 
   3   3   6     1675.31     1919.82      9.93 o 
   4   3   6      314.64      355.48      2.83 o 
   5   3   6      759.80      842.04      5.98 o 
   6   3   6        4.69        8.71      0.65 o 
   7   3   6      125.73      135.64      2.15 o 
   8   3   6       34.98       41.25      1.44 o 
   9   3   6       68.41       77.78      2.05 o 
  10   3   6       68.69       67.65      2.14 o 
  11   3   6      186.51      197.84      4.86 o 
  12   3   6        0.37        0.58      1.32 o 
  13   3   6       79.54       75.41      4.64 o 
  14   3   6        8.94        8.47      2.40 o 
   0   4   6     7319.72     8157.80     47.97 o 
   1   4   6      140.78      164.06      1.43 o 
   2   4   6     3551.59     3966.04     19.75 o 
   3   4   6      614.82      648.74      4.01 o 
   4   4   6     1035.27     1147.11      6.70 o 
   5   4   6      226.09      242.36      2.63 o 
   6   4   6      744.02      781.35      5.93 o 
   7   4   6       10.91       11.45      0.88 o 
   8   4   6      600.24      623.40      5.95 o 
   9   4   6       42.50       45.14      1.91 o 
  10   4   6      224.20      242.90      4.59 o 
  11   4   6       17.47       18.44      1.70 o 
  12   4   6       72.90       67.87      2.84 o 
  13   4   6       22.04       24.39      2.51 o 
  14   4   6       55.83       52.97      3.93 o 
   0   5   6      170.59      194.78      2.02 o 
   1   5   6      509.35      527.99      3.21 o 
   2   5   6      141.91      162.74      1.52 o 
   3   5   6      388.02      425.40      2.90 o 
   4   5   6       85.72      100.99      1.25 o 
   5   5   6      153.81      170.01      2.12 o 
   6   5   6       65.32       86.30      1.70 o 
   7   5   6       94.03       91.82      2.16 o 
   8   5   6       72.31       72.78      2.09 o 
   9   5   6       94.74       90.03      2.36 o 
  10   5   6       66.63       62.35      2.61 o 
  11   5   6       23.26       17.45      2.14 o 
  12   5   6        2.25        2.47      1.24 o 
  13   5   6        4.99        4.82      1.91 o 
   0   6   6      501.38      503.13      4.75 o 
   1   6   6      217.83      228.73      1.91 o 
   2   6   6      765.34      791.19      4.85 o 
   3   6   6        1.16       -0.29      0.29 o 
   4   6   6      310.97      332.06      2.66 o 
   5   6   6      228.49      207.05      2.98 o 
   6   6   6       77.03       85.15      1.83 o 
   7   6   6      211.92      196.00      3.22 o 
   8   6   6       61.73       62.47      2.00 o 
   9   6   6       16.14       17.12      1.72 o 
  10   6   6        2.19        1.55      1.29 o 
  11   6   6        2.04        1.21      1.44 o 
  12   6   6        2.27        0.23      1.50 o 
  13   6   6       38.67       36.01      2.92 o 
   0   7   6      544.90      591.43      5.71 o 
   1   7   6      157.42      160.78      1.61 o 
   2   7   6      181.10      193.66      1.93 o 
   3   7   6       48.44       45.25      0.97 o 
   4   7   6       61.23       68.30      1.32 o 
   5   7   6       63.17       55.42      1.46 o 
   6   7   6      102.87      103.36      2.25 o 
   7   7   6       76.99       75.95      2.10 o 
   8   7   6        9.70       12.69      1.38 o 
   9   7   6       79.04       87.41      2.92 o 
  10   7   6        5.07        3.86      1.66 o 
  11   7   6       14.53       13.11      2.14 o 
  12   7   6       17.10       15.02      2.31 o 
  13   7   6       15.00       15.91      2.39 o 
   0   8   6       22.36       22.59      1.19 o 
   1   8   6     2617.12     2606.12     13.53 o 
   2   8   6      173.74      179.10      1.95 o 
   3   8   6      648.86      642.63      5.06 o 
   4   8   6      270.14      263.76      3.13 o 
   5   8   6     1075.65     1067.72      9.09 o 
   6   8   6      246.61      242.54      3.75 o 
   7   8   6     1053.67     1025.07      9.97 o 
   8   8   6       66.80       60.15      2.41 o 
   9   8   6      232.01      221.82      4.49 o 
  10   8   6       65.03       59.36      3.32 o 
  11   8   6      244.14      250.50      6.96 o 
  12   8   6      147.85      145.18      5.77 o 
  13   8   6      240.73      259.70      9.65 o 
   0   9   6       20.54       15.35      1.32 o 
   1   9   6     7872.40     7759.86     41.52 o 
   2   9   6      284.49      276.22      2.90 o 
   3   9   6     4946.95     4902.94     29.33 o 
   4   9   6      307.39      307.20      3.85 o 
   5   9   6     2573.17     2530.25     19.34 o 
   6   9   6       14.75       13.65      1.19 o 
   7   9   6     2108.86     2113.50     20.40 o 
   8   9   6       56.66       55.49      2.55 o 
   9   9   6     1496.30     1513.71     15.51 o 
  10   9   6      117.69      139.52      4.77 o 
  11   9   6      707.72      742.41     13.43 o 
  12   9   6       19.04       20.26      4.38 o 
   0  10   6      146.43      141.57      3.32 o 
   1  10   6      218.22      212.21      2.94 o 
   2  10   6      283.44      274.80      3.42 o 
   3  10   6      247.76      247.02      3.36 o 
   4  10   6      498.53      492.35      6.02 o 
   5  10   6       83.55       83.52      2.22 o 
   6  10   6      275.76      271.81      4.22 o 
   7  10   6       89.89       91.69      2.88 o 
   8  10   6       44.89       40.19      2.23 o 
   9  10   6      123.85      124.69      4.04 o 
  10  10   6       54.45       47.74      3.92 o 
  11  10   6       65.45       69.72     12.97 o 
  12  10   6       74.24       76.31      6.24 o 
   0  11   6       91.63       90.15      3.90 o 
   1  11   6      329.12      328.37      4.28 o 
   2  11   6       52.96       51.99      1.83 o 
   3  11   6      724.96      715.91      9.97 o 
   4  11   6        4.35        3.38      0.94 o 
   5  11   6      516.55      514.25      6.30 o 
   6  11   6       53.33       53.20      2.46 o 
   7  11   6      138.37      140.58      3.75 o 
   8  11   6       27.57       27.49      2.25 o 
   9  11   6      126.74      128.01      4.65 o 
  10  11   6        1.97        3.77      1.98 o 
  11  11   6      128.51      124.53      9.74 o 
   0  12   6      584.74      560.51     10.43 o 
   1  12   6       89.69       90.09      2.53 o 
   2  12   6      301.75      286.67      4.69 o 
   3  12   6       75.68       78.68      2.48 o 
   4  12   6       79.53       79.22      2.58 o 
   5  12   6       20.39       17.84      1.58 o 
   6  12   6      124.08      116.51      3.46 o 
   7  12   6       21.15       20.05      2.05 o 
   8  12   6       68.50       71.63      3.28 o 
   9  12   6        9.93        9.02      1.96 o 
  10  12   6        1.56        1.07      2.60 o 
  11  12   6       39.83       38.54      7.95 o 
   0  13   6      184.80      194.51      5.70 o 
   1  13   6       98.36       95.81      2.86 o 
   2  13   6      216.60      197.69      4.63 o 
   3  13   6       60.01       54.98      2.35 o 
   4  13   6      147.27      136.76      5.25 o 
   5  13   6      121.02      116.49      3.91 o 
   6  13   6       78.20       74.20      3.31 o 
   7  13   6       11.43       11.94      1.88 o 
   8  13   6       23.60       20.91      2.48 o 
   9  13   6       20.87       19.82      2.70 o 
  10  13   6        9.60        9.64      4.60 o 
   0  14   6        2.91       -0.01      1.50 o 
   1  14   6       31.37       36.96      2.35 o 
   2  14   6       56.62       57.50      2.89 o 
   3  14   6       73.45       66.27      2.89 o 
   4  14   6       42.76       38.28      2.71 o 
   5  14   6       32.71       33.54      3.56 o 
   6  14   6       13.22       11.61      1.93 o 
   7  14   6       50.22       52.95      3.61 o 
   8  14   6        6.57        4.51      1.85 o 
   9  14   6       40.97       33.68      4.15 o 
  10  14   6       45.57       52.13      7.31 o 
   0  15   6      410.54      427.64     12.31 o 
   1  15   6       97.42      109.04      4.09 o 
   2  15   6      137.62      135.15      4.50 o 
   3  15   6       68.17       67.16      3.33 o 
   4  15   6      131.80      119.80      6.19 o 
   5  15   6       22.56       21.88      2.79 o 
   6  15   6      374.63      391.94      9.63 o 
   7  15   6       50.60       46.47      3.61 o 
   8  15   6      123.75      121.73      7.46 o 
   9  15   6       25.40       20.02      5.19 o 
   0  16   6      179.97      175.56      8.10 o 
   1  16   6        4.55        1.93      1.44 o 
   2  16   6      123.95      115.92      4.45 o 
   3  16   6      124.34      128.50      4.46 o 
   4  16   6       95.61       93.25      4.24 o 
   5  16   6       89.66       94.76      7.92 o 
   6  16   6      183.05      182.25      6.64 o 
   7  16   6       13.75        9.23      4.57 o 
   8  16   6      253.32      242.88     12.90 o 
   0  17   6      107.74      125.50      7.97 o 
   1  17   6       35.34       34.30      4.64 o 
   2  17   6        3.93        2.29      1.56 o 
   3  17   6      138.84      148.35      5.99 o 
   4  17   6       51.42       56.06      4.19 o 
   5  17   6      112.49      125.22     14.11 o 
   6  17   6       82.96       75.02     11.89 o 
   7  17   6        5.93        3.67      4.16 o 
   0  18   6       32.17       52.38     10.40 o 
   1  18   6        5.57       -0.20      3.63 o 
   2  18   6       26.51       23.30      4.08 o 
   3  18   6        4.77        2.07      3.19 o 
   4  18   6       18.09        1.94      5.66 o 
   5  18   6        2.70        5.12      6.31 o 
   6  18   6       10.55       17.31      5.18 o 
   0  19   6       65.61       89.61     12.85 o 
   1  19   6       20.64       17.36      7.62 o 
   2  19   6       62.43       84.72     12.45 o 
   3  19   6       41.00       45.53     10.06 o 
   4  19   6        7.18        8.21      6.62 o 
   1   0   7       42.82       41.15      0.87 o 
   2   0   7      205.55      221.80      2.13 o 
   3   0   7       40.63       47.00      1.06 o 
   4   0   7        6.67        6.54      0.65 o 
   5   0   7      233.72      220.73      3.41 o 
   6   0   7       52.17       50.22      1.79 o 
   7   0   7       47.67       43.66      2.77 o 
   8   0   7        1.64        1.95      0.89 o 
   9   0   7       33.25       32.46      1.98 o 
  10   0   7       57.96       67.30      3.58 o 
  11   0   7        5.77        3.98      1.76 o 
  12   0   7       33.15       33.09      3.21 o 
  13   0   7        7.33        6.80      2.54 o 
  14   0   7        1.33        6.28      2.64 o 
   0   1   7      421.92      476.43      3.49 o 
   1   1   7      604.39      631.86      3.47 o 
   2   1   7      194.43      199.83      1.49 o 
   3   1   7      311.48      314.89      2.30 o 
   4   1   7       69.00       72.80      1.03 o 
   5   1   7       14.22        8.49      0.54 o 
   6   1   7       72.47       77.46      1.49 o 
   7   1   7       22.33       22.29      1.10 o 
   8   1   7       24.55       23.75      1.08 o 
   9   1   7        2.57        2.00      0.68 o 
  10   1   7       21.52       19.14      1.52 o 
  11   1   7        8.51        7.02      1.38 o 
  12   1   7        4.80        2.59      1.23 o 
  13   1   7        7.76        9.20      1.91 o 
  14   1   7        3.50        3.57      1.95 o 
   0   2   7      705.71      739.53      5.11 o 
   1   2   7     1147.39     1481.00      6.87 o 
   2   2   7      173.23      170.81      1.42 o 
   3   2   7     1257.41     1456.84      7.57 o 
   4   2   7      673.43      702.16      4.46 o 
   5   2   7     1511.90     1582.51     10.29 o 
   6   2   7      121.49      114.75      2.03 o 
   7   2   7      844.84      840.20      7.55 o 
   8   2   7       38.03       36.81      1.66 o 
   9   2   7      247.95      242.33      3.33 o 
  10   2   7       37.78       40.53      2.57 o 
  11   2   7      144.54      127.37      3.79 o 
  12   2   7       11.63        9.94      1.71 o 
  13   2   7      118.75      112.31      4.62 o 
  14   2   7       21.50       24.09      2.85 o 
   0   3   7      668.42      808.75      5.58 o 
   1   3   7      934.97     1014.74      5.03 o 
   2   3   7      786.86      901.18      4.95 o 
   3   3   7      141.83      163.17      1.50 o 
   4   3   7      595.78      634.19      4.27 o 
   5   3   7      149.07      150.13      1.86 o 
   6   3   7      363.12      380.50      3.81 o 
   7   3   7      185.69      182.90      2.57 o 
   8   3   7      222.53      231.47      3.46 o 
   9   3   7       18.02       15.41      1.25 o 
  10   3   7      196.25      197.68      3.49 o 
  11   3   7        0.39        0.81      1.06 o 
  12   3   7      118.49      120.57      4.93 o 
  13   3   7       48.28       50.88      3.46 o 
   0   4   7     1164.96     1329.51      9.16 o 
   1   4   7       94.68       90.72      1.08 o 
   2   4   7      524.76      579.02      3.72 o 
   3   4   7       30.06       35.02      0.70 o 
   4   4   7       66.82       74.00      1.59 o 
   5   4   7       26.71       39.18      1.06 o 
   6   4   7       56.72       62.80      1.54 o 
   7   4   7       86.99       87.13      2.04 o 
   8   4   7       94.10       98.79      2.27 o 
   9   4   7       18.75       19.70      1.41 o 
  10   4   7        8.42        7.52      1.26 o 
  11   4   7       27.35       23.93      1.99 o 
  12   4   7       37.39       36.60      2.31 o 
  13   4   7       10.10       13.85      6.54 o 
   0   5   7      508.66      547.55      4.23 o 
   1   5   7      604.04      631.74      3.83 o 
   2   5   7      418.69      420.57      2.87 o 
   3   5   7       24.80       24.91      0.67 o 
   4   5   7      165.41      149.42      1.76 o 
   5   5   7        7.68        4.37      0.64 o 
   6   5   7       23.52       19.03      1.12 o 
   7   5   7      114.32      114.97      2.50 o 
   8   5   7      121.04      122.18      3.04 o 
   9   5   7        1.86        2.70      0.95 o 
  10   5   7       16.75       12.91      1.47 o 
  11   5   7       53.32       53.11      2.86 o 
  12   5   7       13.02        9.52      1.97 o 
  13   5   7       24.55       22.60      2.82 o 
   0   6   7      391.08      421.73      3.98 o 
   1   6   7      253.67      289.90      2.29 o 
   2   6   7      289.85      301.71      2.36 o 
   3   6   7      285.74      293.93      2.67 o 
   4   6   7      231.99      231.89      2.41 o 
   5   6   7      327.33      299.14      3.47 o 
   6   6   7      246.66      232.76      3.41 o 
   7   6   7      202.08      186.23      3.28 o 
   8   6   7       50.44       48.88      2.07 o 
   9   6   7       74.42       75.98      2.50 o 
  10   6   7       81.53       81.09      2.95 o 
  11   6   7        3.12        2.79      1.45 o 
  12   6   7      151.77      170.73      5.50 o 
  13   6   7       24.34       27.70      2.68 o 
   0   7   7       20.40       18.20      0.98 o 
   1   7   7      106.32      106.54      1.30 o 
   2   7   7       73.21       68.53      1.15 o 
   3   7   7       83.64       81.58      1.70 o 
   4   7   7      309.87      301.22      3.27 o 
   5   7   7       52.12       52.21      2.04 o 
   6   7   7      312.52      312.47      4.16 o 
   7   7   7       43.43       40.42      1.95 o 
   8   7   7       41.72       41.09      2.04 o 
   9   7   7       12.43       11.24      1.59 o 
  10   7   7       21.39       21.76      1.93 o 
  11   7   7       57.90       55.22      3.20 o 
  12   7   7       33.50       33.38      3.29 o 
  13   7   7       14.75       15.90      2.33 o 
   0   8   7      258.11      227.72      3.15 o 
   1   8   7      387.39      396.85      3.29 o 
   2   8   7     1091.12     1036.60      7.01 o 
   3   8   7      186.44      186.17      2.74 o 
   4   8   7     1425.59     1409.42     11.77 o 
   5   8   7      172.18      175.17      2.90 o 
   6   8   7      192.78      198.53      3.38 o 
   7   8   7      247.93      242.89      4.11 o 
   8   8   7      216.87      205.50      4.21 o 
   9   8   7      177.70      180.61      4.11 o 
  10   8   7      470.55      484.39      8.25 o 
  11   8   7       73.29       68.61      3.52 o 
  12   8   7      146.96      144.47      5.89 o 
   0   9   7     1131.75     1131.21     12.32 o 
   1   9   7     1188.79     1222.08      8.13 o 
   2   9   7      695.10      697.27      6.31 o 
   3   9   7      340.77      355.59      4.17 o 
   4   9   7      313.79      313.96      3.78 o 
   5   9   7      380.66      388.51      4.73 o 
   6   9   7      271.80      277.94      4.19 o 
   7   9   7      483.68      503.88      6.94 o 
   8   9   7      152.38      157.36      3.78 o 
   9   9   7      176.00      184.51      4.27 o 
  10   9   7       82.32       90.50      4.66 o 
  11   9   7       58.50       58.46      3.65 o 
  12   9   7       58.95       52.11      9.45 o 
   0  10   7      367.37      345.71      5.61 o 
   1  10   7      167.86      165.78      2.52 o 
   2  10   7        1.67        0.80      0.69 o 
   3  10   7      370.46      352.65      7.28 o 
   4  10   7       82.40       87.49      2.09 o 
   5  10   7      243.58      241.55      3.65 o 
   6  10   7       95.60       95.35      2.97 o 
   7  10   7      205.90      201.33      5.02 o 
   8  10   7      147.55      149.46      4.53 o 
   9  10   7      216.66      209.65      4.65 o 
  10  10   7       35.44       32.44      5.49 o 
  11  10   7      123.56      115.68     11.73 o 
  12  10   7       19.69       12.19      3.39 o 
   0  11   7        4.39        5.85      1.24 o 
   1  11   7       97.42       93.11      2.43 o 
   2  11   7      178.93      175.13      3.76 o 
   3  11   7      130.33      126.14      3.95 o 
   4  11   7        6.64        7.14      1.01 o 
   5  11   7       31.25       29.11      1.93 o 
   6  11   7      100.39      109.93      3.47 o 
   7  11   7       87.48       92.00      3.72 o 
   8  11   7      179.06      185.76      4.76 o 
   9  11   7       31.88       35.18      2.87 o 
  10  11   7        2.25        1.82      2.94 o 
  11  11   7        1.33       -1.84      3.40 o 
   0  12   7        4.03        3.74      1.53 o 
   1  12   7       46.78       47.51      2.34 o 
   2  12   7      159.47      160.22      3.74 o 
   3  12   7       19.29       18.31      1.57 o 
   4  12   7        4.67        4.41      1.18 o 
   5  12   7       28.05       25.86      2.07 o 
   6  12   7       18.61       16.50      2.15 o 
   7  12   7       39.13       35.05      2.46 o 
   8  12   7       57.52       54.96      3.31 o 
   9  12   7       15.16       10.52      2.05 o 
  10  12   7       60.95       61.73      5.86 o 
  11  12   7       35.36       35.96     12.97 o 
   0  13   7        0.38        1.04      1.47 o 
   1  13   7       21.90       20.42      1.96 o 
   2  13   7        3.21        4.70      1.36 o 
   3  13   7        3.39        3.35      1.32 o 
   4  13   7       30.46       31.39      2.13 o 
   5  13   7       76.15       71.88      3.00 o 
   6  13   7       90.55       90.38      3.84 o 
   7  13   7       47.00       44.84      2.72 o 
   8  13   7       55.92       59.44      3.23 o 
   9  13   7       22.88       21.00      3.12 o 
  10  13   7       20.45       24.62      4.56 o 
   0  14   7      588.95      602.51     15.00 o 
   1  14   7       59.47       68.67      3.27 o 
   2  14   7      515.36      545.70     11.86 o 
   3  14   7       92.18       97.83      4.56 o 
   4  14   7      304.15      328.16      6.08 o 
   5  14   7       72.42       69.03      3.43 o 
   6  14   7      230.71      246.98      5.91 o 
   7  14   7        4.36        5.46      1.76 o 
   8  14   7       85.06       91.00      5.62 o 
   9  14   7        5.27        2.10      3.02 o 
   0  15   7      991.20     1000.98     22.68 o 
   1  15   7       80.16       71.03      3.48 o 
   2  15   7      627.69      655.99     10.75 o 
   3  15   7       49.87       48.35      3.79 o 
   4  15   7      245.63      246.67      5.86 o 
   5  15   7        2.70        1.63      1.77 o 
   6  15   7      203.01      207.81      5.57 o 
   7  15   7       10.17        9.92      2.44 o 
   8  15   7      203.26      203.30      9.29 o 
   9  15   7        3.07        2.54      3.02 o 
   0  16   7       61.50       78.30     14.60 o 
   1  16   7       27.93       26.64      2.93 o 
   2  16   7       12.92       10.65      2.11 o 
   3  16   7       40.12       38.17      3.25 o 
   4  16   7       25.33       22.85      2.46 o 
   5  16   7       38.52       38.02      3.21 o 
   6  16   7      132.22      131.22      7.87 o 
   7  16   7       12.01        7.55      4.42 o 
   8  16   7       31.45       30.10      6.25 o 
   0  17   7        6.79        5.74      2.66 o 
   1  17   7      111.44      117.28      6.26 o 
   2  17   7       66.98       63.78      4.51 o 
   3  17   7      108.00      114.81      5.09 o 
   4  17   7       32.66       31.39      4.13 o 
   5  17   7        5.34       11.52      6.89 o 
   6  17   7       16.98       19.80      5.63 o 
   7  17   7       33.60       36.87      6.59 o 
   0  18   7        2.27        2.17      5.27 o 
   1  18   7       32.24       31.64      6.13 o 
   2  18   7       14.05       15.30      5.06 o 
   3  18   7       90.51       73.88     11.93 o 
   4  18   7       12.94       13.07      7.31 o 
   5  18   7      110.54      112.30      9.79 o 
   0  19   7        8.46       11.69      7.08 o 
   1  19   7        2.32        4.88      4.41 o 
   2  19   7       53.48       47.27     10.72 o 
   3  19   7       13.44       21.62      8.37 o 
   0   0   8      216.33      230.84      3.24 o 
   1   0   8      162.44      131.01      1.54 o 
   2   0   8      102.61      116.05      1.48 o 
   3   0   8      732.62      771.49      5.95 o 
   4   0   8       87.55       78.56      2.11 o 
   5   0   8       79.27       77.62      2.59 o 
   6   0   8      261.53      247.06      4.37 o 
   7   0   8      117.60      119.04      4.04 o 
   8   0   8        0.02       -0.70      0.85 o 
   9   0   8        7.52        6.09      1.57 o 
  10   0   8        0.19        0.11      1.22 o 
  11   0   8        3.29        5.75      1.86 o 
  12   0   8      111.95      110.44      5.95 o 
  13   0   8       32.94       36.74      4.16 o 
   0   1   8      534.69      614.00      4.52 o 
   1   1   8       25.24       33.08      0.60 o 
   2   1   8     1082.70     1113.61      5.76 o 
   3   1   8      211.64      218.87      1.77 o 
   4   1   8      823.47      810.40      5.30 o 
   5   1   8      607.14      616.30      5.66 o 
   6   1   8       94.54       83.01      1.92 o 
   7   1   8       21.53       21.57      1.22 o 
   8   1   8       13.80       13.66      1.08 o 
   9   1   8        6.82        4.39      0.85 o 
  10   1   8       16.34       16.50      1.40 o 
  11   1   8       91.56       99.03      3.28 o 
  12   1   8        1.53        1.39      1.27 o 
  13   1   8       60.24       67.85      3.81 o 
   0   2   8       94.28      101.55      1.40 o 
   1   2   8       15.98       17.69      0.43 o 
   2   2   8      151.87      158.61      1.32 o 
   3   2   8       62.64       67.22      0.97 o 
   4   2   8      293.46      304.62      2.58 o 
   5   2   8      130.66      144.09      1.96 o 
   6   2   8      102.61      110.83      2.06 o 
   7   2   8       68.78       87.29      1.96 o 
   8   2   8       11.99       12.02      1.06 o 
   9   2   8       23.15       25.67      1.42 o 
  10   2   8       64.64       63.97      2.20 o 
  11   2   8        4.90        5.49      1.33 o 
  12   2   8       97.92      105.02      3.81 o 
  13   2   8       11.05       12.13      2.28 o 
   0   3   8       43.69       50.75      1.06 o 
   1   3   8      142.33      159.82      1.32 o 
   2   3   8      101.27      102.50      1.12 o 
   3   3   8      195.97      207.30      1.72 o 
   4   3   8      130.68      133.97      1.57 o 
   5   3   8      380.00      365.72      3.39 o 
   6   3   8       17.96       20.40      1.02 o 
   7   3   8       51.50       54.72      1.77 o 
   8   3   8        0.91        0.94      0.65 o 
   9   3   8        4.10        5.77      0.98 o 
  10   3   8       29.88       28.67      1.67 o 
  11   3   8       34.12       32.80      2.16 o 
  12   3   8        8.06        7.29      1.58 o 
  13   3   8        8.40        9.08      2.14 o 
   0   4   8       23.25       30.59      0.84 o 
   1   4   8      221.86      237.69      1.79 o 
   2   4   8       21.96       16.72      0.59 o 
   3   4   8      536.48      578.45      3.55 o 
   4   4   8      129.13      123.59      2.07 o 
   5   4   8      227.89      254.62      3.10 o 
   6   4   8      205.08      193.98      2.66 o 
   7   4   8       85.38       96.17      2.73 o 
   8   4   8       20.54       19.38      1.25 o 
   9   4   8       46.26       48.23      1.95 o 
  10   4   8       23.01       26.51      1.81 o 
  11   4   8        2.63       -0.57      1.15 o 
  12   4   8        1.62        1.72      1.36 o 
  13   4   8        5.78        5.86      2.09 o 
   0   5   8       58.97       44.26      1.26 o 
   1   5   8      104.97       77.89      1.05 o 
   2   5   8      122.87      111.79      1.52 o 
   3   5   8       73.47       52.43      1.13 o 
   4   5   8       29.04       20.17      0.86 o 
   5   5   8       67.93       69.91      1.58 o 
   6   5   8        2.20        2.15      0.61 o 
   7   5   8       16.54       15.37      1.14 o 
   8   5   8        5.10        4.15      0.99 o 
   9   5   8        7.27        7.39      1.16 o 
  10   5   8       46.84       47.61      2.45 o 
  11   5   8       83.04       90.23      3.62 o 
  12   5   8        6.69        7.21      1.97 o 
  13   5   8        1.26        2.20      1.91 o 
   0   6   8       76.60       87.04      1.55 o 
   1   6   8      140.06      170.05      1.73 o 
   2   6   8       39.96       39.83      0.96 o 
   3   6   8      634.54      669.92      5.21 o 
   4   6   8        3.92        5.65      0.59 o 
   5   6   8      193.52      194.74      2.99 o 
   6   6   8      161.29      139.58      3.12 o 
   7   6   8       17.43       18.96      1.31 o 
   8   6   8       18.99       17.05      1.42 o 
   9   6   8      169.09      171.52      3.87 o 
  10   6   8       37.38       38.64      2.44 o 
  11   6   8       56.96       56.60      4.01 o 
  12   6   8        9.89        4.96      2.75 o 
  13   6   8       12.65       12.55      2.54 o 
   0   7   8        5.22        5.25      0.70 o 
   1   7   8       69.41       65.95      1.09 o 
   2   7   8       83.71       79.41      1.39 o 
   3   7   8      218.63      224.00      2.90 o 
   4   7   8       96.31       82.88      1.79 o 
   5   7   8      215.66      213.43      3.40 o 
   6   7   8        3.10        1.36      0.77 o 
   7   7   8      217.39      216.35      3.70 o 
   8   7   8       24.29       23.95      1.89 o 
   9   7   8       71.40       71.49      2.67 o 
  10   7   8       55.47       57.58      2.59 o 
  11   7   8        7.74        5.89      1.71 o 
  12   7   8       24.20       23.84      2.99 o 
   0   8   8     1878.32     1811.76     14.57 o 
   1   8   8      109.82      106.40      1.59 o 
   2   8   8     1046.28      986.69      8.34 o 
   3   8   8      263.92      259.23      3.38 o 
   4   8   8      809.38      733.82      7.17 o 
   5   8   8       41.65       39.42      1.53 o 
   6   8   8     1272.55     1209.20     11.62 o 
   7   8   8       24.97       24.49      1.72 o 
   8   8   8      511.99      489.87      7.44 o 
   9   8   8       54.25       52.76      2.72 o 
  10   8   8      162.91      153.38      3.92 o 
  11   8   8       27.10       22.59      2.60 o 
  12   8   8      256.71      248.12      7.54 o 
   0   9   8      341.59      329.14      5.08 o 
   1   9   8       62.34       59.48      1.53 o 
   2   9   8       28.63       29.01      1.15 o 
   3   9   8       54.44       50.70      1.82 o 
   4   9   8       89.38       88.53      2.09 o 
   5   9   8      258.46      252.67      3.94 o 
   6   9   8        2.97        2.09      0.91 o 
   7   9   8       47.08       48.77      2.70 o 
   8   9   8       26.74       24.07      1.89 o 
   9   9   8       64.14       52.91      2.79 o 
  10   9   8       28.79       29.08      2.84 o 
  11   9   8       89.46       92.08      4.72 o 
  12   9   8        0.90        1.30      2.13 o 
   0  10   8      430.86      399.10      6.14 o 
   1  10   8       70.55       75.68      2.26 o 
   2  10   8      291.39      270.42      4.21 o 
   3  10   8       40.77       42.44      1.85 o 
   4  10   8      178.81      171.55      2.98 o 
   5  10   8        0.78        1.51      0.86 o 
   6  10   8      188.61      194.21      4.03 o 
   7  10   8        1.86        0.51      1.09 o 
   8  10   8      113.51      114.61      4.18 o 
   9  10   8        2.02        0.93      1.46 o 
  10  10   8       22.66       22.53      2.37 o 
  11  10   8       11.11        8.33      6.18 o 
   0  11   8      841.52      838.82     16.44 o 
   1  11   8        3.85        3.07      0.92 o 
   2  11   8      458.47      456.32      6.99 o 
   3  11   8       99.88       99.43      3.12 o 
   4  11   8      155.88      159.07      3.62 o 
   5  11   8       96.45       96.14      2.84 o 
   6  11   8      201.61      213.61      4.31 o 
   7  11   8       21.90       22.40      1.89 o 
   8  11   8       97.98       99.12      4.34 o 
   9  11   8       18.31       17.78      2.36 o 
  10  11   8        1.15        4.35      3.06 o 
  11  11   8       40.07       28.27      4.12 o 
   0  12   8      359.86      357.51     10.40 o 
   1  12   8      107.08      104.83      3.24 o 
   2  12   8      158.37      155.16      4.18 o 
   3  12   8      165.99      165.01      4.16 o 
   4  12   8       32.05       32.85      2.00 o 
   5  12   8      156.24      153.37      3.99 o 
   6  12   8      110.26      120.10      4.72 o 
   7  12   8      110.69      112.07      4.17 o 
   8  12   8      219.06      237.20      5.59 o 
   9  12   8      117.02      117.52      4.95 o 
  10  12   8       79.90       82.35      7.48 o 
   0  13   8      143.10      146.80      6.78 o 
   1  13   8       21.71       19.43      2.38 o 
   2  13   8       68.67       70.60      3.13 o 
   3  13   8      140.17      147.31      4.07 o 
   4  13   8       72.59       70.99      2.78 o 
   5  13   8      184.68      186.80      4.56 o 
   6  13   8       23.66       19.47      2.11 o 
   7  13   8        9.79       10.55      2.60 o 
   8  13   8       18.88       21.38      2.33 o 
   9  13   8        3.11        1.28      2.44 o 
  10  13   8       22.23       23.64      4.59 o 
   0  14   8      264.69      297.84     10.10 o 
   1  14   8      181.46      188.72      5.63 o 
   2  14   8        2.08        0.22      1.33 o 
   3  14   8      405.71      410.22      7.90 o 
   4  14   8      133.29      122.37      4.19 o 
   5  14   8       82.85       87.99      3.89 o 
   6  14   8       49.15       59.48      3.33 o 
   7  14   8       18.31       15.88      3.14 o 
   8  14   8       47.07       49.64      3.82 o 
   9  14   8      197.78      207.62     20.33 o 
   0  15   8       34.38       41.70      4.63 o 
   1  15   8      109.92      115.05      5.34 o 
   2  15   8        9.61        4.92      2.04 o 
   3  15   8       15.88       12.57      1.99 o 
   4  15   8        6.28        3.69      1.55 o 
   5  15   8       12.95        9.54      1.96 o 
   6  15   8       69.04       71.97      3.46 o 
   7  15   8      101.85      112.41      8.97 o 
   8  15   8        4.70        5.66      3.77 o 
   0  16   8      108.38      108.11      6.95 o 
   1  16   8       30.03       34.82      3.25 o 
   2  16   8        3.42        4.09      2.13 o 
   3  16   8       27.71       30.35      3.41 o 
   4  16   8       13.35        8.69      1.75 o 
   5  16   8       19.21       21.83      2.66 o 
   6  16   8       21.78       21.41      6.34 o 
   7  16   8       27.15       18.67      7.20 o 
   0  17   8       79.32       87.90      6.62 o 
   1  17   8        9.16        8.04      2.09 o 
   2  17   8       32.82       38.16      4.23 o 
   3  17   8       62.22       69.67      6.37 o 
   4  17   8       12.83        7.38      3.21 o 
   5  17   8       20.97       12.75      3.55 o 
   6  17   8       49.84       56.07      7.94 o 
   0  18   8      197.59      193.40     17.11 o 
   1  18   8        0.05        1.20      3.91 o 
   2  18   8      219.50      221.38     12.81 o 
   3  18   8        5.98        2.26      3.25 o 
   4  18   8      246.23      244.35     13.37 o 
   0  19   8      255.88      237.26     19.25 o 
   1  19   8       25.01       21.45      6.20 o 
   2  19   8      153.46      163.29     11.87 o 
   1   0   9        0.77        2.61      0.41 o 
   2   0   9       17.27       22.26      0.76 o 
   3   0   9       83.86       76.18      1.76 o 
   4   0   9       73.55       66.00      3.39 o 
   5   0   9      308.20      297.39      7.75 o 
   6   0   9      199.23      197.36      3.89 o 
   7   0   9      132.02      126.55      3.44 o 
   8   0   9        6.86        6.74      1.31 o 
   9   0   9       20.69       19.64      2.02 o 
  10   0   9       14.88       12.77      2.12 o 
  11   0   9       12.12       10.39      2.20 o 
  12   0   9       39.30       39.73      4.23 o 
  13   0   9        3.21        5.72      2.55 o 
   0   1   9      357.49      379.03      3.28 o 
   1   1   9       30.28       33.02      0.64 o 
   2   1   9      280.85      313.90      2.14 o 
   3   1   9       75.24       84.28      1.04 o 
   4   1   9       80.18       79.51      1.60 o 
   5   1   9      121.88      125.58      2.26 o 
   6   1   9       24.14       22.52      1.17 o 
   7   1   9       13.92       11.95      1.01 o 
   8   1   9       94.33       95.24      2.58 o 
   9   1   9       34.72       37.08      1.79 o 
  10   1   9       17.44       19.79      1.51 o 
  11   1   9        1.27        3.30      1.22 o 
  12   1   9        1.07        2.29      1.34 o 
  13   1   9       28.91       28.26      2.93 o 
   0   2   9      498.05      502.21      4.21 o 
   1   2   9     1213.17     1296.32      6.30 o 
   2   2   9      127.55      140.20      1.29 o 
   3   2   9      400.79      398.35      2.78 o 
   4   2   9      149.22      144.73      1.90 o 
   5   2   9      641.52      629.15      6.08 o 
   6   2   9      213.75      219.21      3.26 o 
   7   2   9      361.90      342.23      4.49 o 
   8   2   9       22.85       23.40      1.42 o 
   9   2   9        5.25        3.63      1.08 o 
  10   2   9       22.33       21.92      1.55 o 
  11   2   9       18.93       17.37      1.97 o 
  12   2   9       28.48       29.53      2.72 o 
  13   2   9       57.05       57.63      6.30 o 
   0   3   9        5.68        9.89      0.59 o 
   1   3   9      362.98      384.92      2.57 o 
   2   3   9       34.34       48.25      0.81 o 
   3   3   9      147.70      164.22      1.72 o 
   4   3   9      172.40      175.30      2.08 o 
   5   3   9      290.85      286.76      3.61 o 
   6   3   9       47.13       44.82      1.52 o 
   7   3   9      106.96      101.62      2.36 o 
   8   3   9       89.88       95.45      2.51 o 
   9   3   9      109.55      100.12      3.00 o 
  10   3   9       72.06       79.35      2.93 o 
  11   3   9        3.92        1.22      1.21 o 
  12   3   9       34.47       34.07      2.84 o 
  13   3   9       23.86       26.57      4.30 o 
   0   4   9       99.72      124.16      1.63 o 
   1   4   9       16.74       12.24      0.49 o 
   2   4   9      247.57      259.26      2.33 o 
   3   4   9        2.09        4.43      0.43 o 
   4   4   9      116.01      108.52      1.67 o 
   5   4   9        5.54        4.71      0.65 o 
   6   4   9      102.24      111.08      2.11 o 
   7   4   9       13.37       13.05      1.13 o 
   8   4   9        8.96        8.70      1.20 o 
   9   4   9       11.02       10.47      1.51 o 
  10   4   9       13.01       13.91      1.66 o 
  11   4   9       45.59       46.64      2.92 o 
  12   4   9        3.55        1.91      1.82 o 
  13   4   9       10.37        6.45      2.21 o 
   0   5   9       44.86       43.32      1.11 o 
   1   5   9      142.01      159.15      1.64 o 
   2   5   9       20.90       21.23      0.66 o 
   3   5   9       93.80      104.47      1.38 o 
   4   5   9       16.30       13.98      0.74 o 
   5   5   9      102.67       93.29      1.79 o 
   6   5   9        8.38        8.84      0.99 o 
   7   5   9       27.34       26.77      1.35 o 
   8   5   9       41.14       42.31      1.90 o 
   9   5   9       25.33       21.69      1.69 o 
  10   5   9       40.19       40.57      2.64 o 
  11   5   9       11.44        7.57      1.81 o 
  12   5   9       45.59       38.77      4.31 o 
  13   5   9        1.61        1.76      1.95 o 
   0   6   9      201.67      254.37      3.16 o 
   1   6   9       72.94       96.88      1.31 o 
   2   6   9      103.14       98.32      1.59 o 
   3   6   9      120.08      152.04      2.19 o 
   4   6   9      208.23      160.87      2.16 o 
   5   6   9       68.11       61.57      1.68 o 
   6   6   9       20.03       20.03      1.24 o 
   7   6   9       24.88       25.26      1.57 o 
   8   6   9       19.32       18.57      1.61 o 
   9   6   9       29.08       34.53      2.12 o 
  10   6   9       25.06       17.01      1.87 o 
  11   6   9        7.17        5.24      1.71 o 
  12   6   9       14.95       13.33      3.22 o 
   0   7   9        0.16       -0.57      0.57 o 
   1   7   9       23.04       22.99      0.78 o 
   2   7   9        1.63        0.38      0.49 o 
   3   7   9      163.64      155.71      3.10 o 
   4   7   9        4.46        6.19      0.75 o 
   5   7   9      173.51      174.13      2.90 o 
   6   7   9        9.13        7.72      1.01 o 
   7   7   9        4.52        4.01      1.11 o 
   8   7   9       36.34       35.69      2.26 o 
   9   7   9        3.96        4.06      1.22 o 
  10   7   9        8.51        9.12      1.56 o 
  11   7   9       12.41       12.18      2.26 o 
  12   7   9        7.77        5.72      2.94 o 
   0   8   9      188.92      174.31      3.43 o 
   1   8   9      106.24      117.71      1.82 o 
   2   8   9      155.11      146.18      2.47 o 
   3   8   9       39.94       40.33      1.70 o 
   4   8   9      147.14      134.35      2.42 o 
   5   8   9        8.60        5.31      0.88 o 
   6   8   9       82.67       81.14      2.34 o 
   7   8   9        5.36        4.83      1.23 o 
   8   8   9       70.81       67.46      2.94 o 
   9   8   9       35.37       34.92      2.14 o 
  10   8   9       21.13       16.91      1.80 o 
  11   8   9        4.46        4.66      2.34 o 
  12   8   9        9.29        8.06      5.70 o 
   0   9   9       52.02       68.84      2.56 o 
   1   9   9       15.50       10.64      0.88 o 
   2   9   9      147.03      150.21      3.13 o 
   3   9   9       20.55       27.48      1.47 o 
   4   9   9       29.74       33.81      1.54 o 
   5   9   9       19.08       20.14      1.37 o 
   6   9   9       24.43       23.61      1.70 o 
   7   9   9       64.21       59.93      2.54 o 
   8   9   9       26.97       27.44      2.15 o 
   9   9   9       22.61       18.77      2.00 o 
  10   9   9       10.37       10.33      1.73 o 
  11   9   9        7.84        7.68      2.38 o 
   0  10   9      115.11      125.67      3.87 o 
   1  10   9       32.45       32.13      1.40 o 
   2  10   9      150.72      154.71      3.05 o 
   3  10   9       82.36       82.58      2.22 o 
   4  10   9       83.39       91.24      2.27 o 
   5  10   9       36.99       38.16      1.71 o 
   6  10   9       73.60       78.88      2.73 o 
   7  10   9       15.58       14.56      1.65 o 
   8  10   9       77.26       82.90      3.30 o 
   9  10   9       23.66       19.64      2.10 o 
  10  10   9       21.39       22.40      2.35 o 
  11  10   9        6.30       10.81      3.21 o 
   0  11   9        2.30        1.88      1.32 o 
   1  11   9       60.88       66.83      2.54 o 
   2  11   9      126.02      116.95      3.39 o 
   3  11   9        1.93        1.66      0.97 o 
   4  11   9       18.26       15.11      1.26 o 
   5  11   9       17.68       17.81      1.63 o 
   6  11   9       38.94       37.82      2.16 o 
   7  11   9       43.20       46.48      2.45 o 
   8  11   9       35.34       37.86      2.59 o 
   9  11   9        0.05        0.29      1.57 o 
  10  11   9       26.59       31.09      3.47 o 
  11  11   9       57.54       61.07      8.35 o 
   0  12   9       44.34       48.04      5.58 o 
   1  12   9       22.44       24.74      2.38 o 
   2  12   9       18.97       14.58      1.66 o 
   3  12   9      213.99      235.66      5.08 o 
   4  12   9        5.04        6.02      1.50 o 
   5  12   9      208.54      218.30      4.85 o 
   6  12   9       20.64       19.84      2.01 o 
   7  12   9       64.51       64.97      3.17 o 
   8  12   9       32.42       30.96      2.76 o 
   9  12   9       87.25       96.82      5.10 o 
  10  12   9       39.23       36.72      4.53 o 
   0  13   9      218.03      219.23      8.37 o 
   1  13   9      139.57      145.75      4.51 o 
   2  13   9       65.37       72.77      3.37 o 
   3  13   9      112.20      112.44      4.24 o 
   4  13   9        8.23        8.82      1.76 o 
   5  13   9       73.81       71.48      3.13 o 
   6  13   9       21.07       20.51      2.15 o 
   7  13   9       16.53       17.41      2.29 o 
   8  13   9       13.49        8.72      2.25 o 
   9  13   9       17.41       17.98      3.04 o 
   0  14   9       20.43       15.09      3.12 o 
   1  14   9        1.72        1.83      1.45 o 
   2  14   9       15.19       14.35      2.34 o 
   3  14   9       22.25       22.77      2.62 o 
   4  14   9        5.26        2.34      1.43 o 
   5  14   9       47.57       45.69      2.79 o 
   6  14   9        3.96        3.72      1.60 o 
   7  14   9        1.29        2.07      1.60 o 
   8  14   9        5.37        6.86      2.71 o 
   9  14   9        0.91        0.80      3.13 o 
   0  15   9       49.46       48.83      5.04 o 
   1  15   9       31.19       22.09      3.06 o 
   2  15   9       35.10       41.03      3.39 o 
   3  15   9        3.37        5.50      2.02 o 
   4  15   9       16.92       18.12      2.57 o 
   5  15   9       12.82       10.20      2.05 o 
   6  15   9       13.43       19.46      3.12 o 
   7  15   9        2.09       -0.38      2.46 o 
   8  15   9        2.21        1.61      2.56 o 
   0  16   9       44.71       46.49     10.57 o 
   1  16   9      223.61      232.98      8.74 o 
   2  16   9       33.45       31.36      3.18 o 
   3  16   9      375.11      376.78      8.88 o 
   4  16   9        1.86        1.13      2.33 o 
   5  16   9      167.83      153.35      7.66 o 
   6  16   9       84.42       87.97      6.28 o 
   7  16   9       94.16      102.89      9.63 o 
   0  17   9       97.96       88.52     12.48 o 
   1  17   9       12.01        3.78      5.61 o 
   2  17   9       33.29       20.89      4.60 o 
   3  17   9       50.80       46.50      5.67 o 
   4  17   9       25.56       23.09      6.25 o 
   5  17   9       35.41       42.33      7.89 o 
   0  18   9      111.33      121.01     14.60 o 
   1  18   9        0.25       -2.58      2.93 o 
   2  18   9       77.13       95.10      7.53 o 
   3  18   9        1.45       -1.86      3.13 o 
   4  18   9       84.54       94.52      6.48 o 
   0   0  10      768.00      839.62      8.38 o 
   1   0  10     2104.94     1992.60     14.10 o 
   2   0  10        0.05       -0.49      0.49 o 
   3   0  10     3400.95     3298.55     27.61 o 
   4   0  10      130.37      131.60      3.26 o 
   5   0  10     2401.18     2367.29     27.89 o 
   6   0  10      328.77      348.00      6.83 o 
   7   0  10     1127.78     1121.49     13.66 o 
   8   0  10       40.91       40.25      2.38 o 
   9   0  10     1037.34     1063.94     16.78 o 
  10   0  10       48.79       52.04      4.93 o 
  11   0  10      563.04      573.31     12.02 o 
  12   0  10       33.69       28.37      3.58 o 
  13   0  10      231.74      228.78     17.17 o 
   0   1  10      143.32      140.71      1.91 o 
   1   1  10      147.44      122.42      1.34 o 
   2   1  10      132.94      138.53      1.51 o 
   3   1  10      681.61      680.60      4.81 o 
   4   1  10       92.77       85.07      1.68 o 
   5   1  10       97.19       98.47      2.00 o 
   6   1  10       87.48       80.49      1.96 o 
   7   1  10        5.95        3.89      0.86 o 
   8   1  10       83.76       86.79      2.61 o 
   9   1  10       92.89       94.83      2.50 o 
  10   1  10       43.65       36.49      1.88 o 
  11   1  10      102.40      107.14      3.35 o 
  12   1  10       39.38       39.38      3.24 o 
  13   1  10       13.88        9.88      2.27 o 
   0   2  10       44.38       42.48      1.34 o 
   1   2  10       72.53       71.09      1.05 o 
   2   2  10      420.00      429.15      3.08 o 
   3   2  10       27.66       25.55      0.85 o 
   4   2  10      269.09      262.30      3.24 o 
   5   2  10        4.86        3.43      0.69 o 
   6   2  10        7.71        9.22      0.92 o 
   7   2  10        1.00        0.82      0.78 o 
   8   2  10       29.65       32.24      1.81 o 
   9   2  10       31.86       35.01      1.94 o 
  10   2  10       66.89       68.48      2.39 o 
  11   2  10        4.11        3.75      1.30 o 
  12   2  10       17.57       20.29      2.41 o 
  13   2  10       11.14       16.28      2.54 o 
   0   3  10      814.82      841.02      6.88 o 
   1   3  10       45.08       43.38      0.89 o 
   2   3  10      600.81      599.69      4.19 o 
   3   3  10      274.76      289.19      2.52 o 
   4   3  10      372.66      363.14      3.90 o 
   5   3  10      162.60      168.37      2.72 o 
   6   3  10      304.87      287.96      3.88 o 
   7   3  10       52.71       55.12      2.49 o 
   8   3  10       74.11       67.38      2.47 o 
   9   3  10        4.51        4.65      1.20 o 
  10   3  10       10.20        8.78      1.54 o 
  11   3  10       25.14       26.61      1.98 o 
  12   3  10       41.06       45.83      3.35 o 
  13   3  10        4.88        5.27      2.01 o 
   0   4  10      853.70      884.55      7.38 o 
   1   4  10       92.51       86.75      1.23 o 
   2   4  10      805.40      786.68      5.33 o 
   3   4  10      114.65      121.39      1.89 o 
   4   4  10      636.77      617.65      5.67 o 
   5   4  10      112.83      104.34      2.23 o 
   6   4  10      401.34      388.46      4.84 o 
   7   4  10       74.40       73.24      2.12 o 
   8   4  10       32.57       33.57      2.89 o 
   9   4  10       29.16       28.05      2.07 o 
  10   4  10        8.80        9.67      1.62 o 
  11   4  10        3.70        2.89      1.41 o 
  12   4  10       29.02       29.92      6.10 o 
   0   5  10        0.71        1.97      0.58 o 
   1   5  10      111.37      132.08      1.58 o 
   2   5  10      222.52      208.40      2.31 o 
   3   5  10        4.22        5.78      0.54 o 
   4   5  10      148.50      126.52      2.20 o 
   5   5  10      175.30      180.72      2.88 o 
   6   5  10      121.84      101.08      2.46 o 
   7   5  10       46.70       47.83      2.07 o 
   8   5  10      148.54      136.37      3.67 o 
   9   5  10       19.30       18.94      2.09 o 
  10   5  10       13.03       10.94      1.66 o 
  11   5  10       20.64       20.11      3.42 o 
  12   5  10       32.95       29.93      4.01 o 
   0   6  10      840.54      816.78      7.34 o 
   1   6  10      114.45      100.29      1.51 o 
   2   6  10      181.87      164.22      2.02 o 
   3   6  10      152.08      127.68      2.33 o 
   4   6  10        6.76        6.09      0.68 o 
   5   6  10       22.58       16.31      1.10 o 
   6   6  10       84.27       72.40      2.14 o 
   7   6  10       56.92       51.68      2.29 o 
   8   6  10        9.70        7.11      1.41 o 
   9   6  10       77.58       83.68      3.21 o 
  10   6  10       25.88       33.06      2.31 o 
  11   6  10       15.69       10.13      2.32 o 
  12   6  10       11.24        9.74      2.95 o 
   0   7  10      529.96      439.94      5.95 o 
   1   7  10       39.32       33.33      1.05 o 
   2   7  10      455.93      393.37      4.13 o 
   3   7  10      113.17       96.03      2.14 o 
   4   7  10      239.06      192.39      2.92 o 
   5   7  10       27.42       21.67      1.17 o 
   6   7  10      180.30      166.40      3.44 o 
   7   7  10        7.86        6.24      1.13 o 
   8   7  10      129.99      124.47      3.70 o 
   9   7  10      142.80      138.40      4.06 o 
  10   7  10       66.68       67.55      3.18 o 
  11   7  10       32.63       28.65      3.10 o 
  12   7  10       34.03       29.83      4.89 o 
   0   8  10        0.26        1.91      0.82 o 
   1   8  10       24.90       20.24      1.11 o 
   2   8  10      191.70      195.78      2.96 o 
   3   8  10        9.38        9.72      0.96 o 
   4   8  10      104.76      104.99      2.34 o 
   5   8  10       16.16       13.61      1.11 o 
   6   8  10        6.32        5.03      1.23 o 
   7   8  10        5.68        4.03      1.28 o 
   8   8  10      190.92      190.85      4.61 o 
   9   8  10       17.39       18.57      2.03 o 
  10   8  10      240.93      257.50      5.74 o 
  11   8  10        6.81        7.19      2.40 o 
   0   9  10      229.21      224.14      4.67 o 
   1   9  10        6.81        5.54      0.86 o 
   2   9  10       92.22       93.32      2.23 o 
   3   9  10       98.43       96.41      2.40 o 
   4   9  10       26.70       21.67      1.87 o 
   5   9  10       18.09       16.03      1.18 o 
   6   9  10        7.41        4.65      1.28 o 
   7   9  10       66.62       61.13      3.51 o 
   8   9  10       31.60       30.75      2.42 o 
   9   9  10      274.60      277.39      5.33 o 
  10   9  10       11.82       13.66      2.75 o 
  11   9  10      103.13      113.29      7.90 o 
   0  10  10       82.30       89.37      3.32 o 
   1  10  10       13.99       13.26      1.30 o 
   2  10  10       64.37       65.30      2.29 o 
   3  10  10        0.19       -0.73      0.73 o 
   4  10  10       26.50       25.59      1.90 o 
   5  10  10       10.93        9.41      1.28 o 
   6  10  10       58.01       55.47      2.32 o 
   7  10  10       10.43        7.17      1.55 o 
   8  10  10       14.34       12.84      1.85 o 
   9  10  10        4.84        3.08      1.42 o 
  10  10  10        6.61        6.75      2.11 o 
  11  10  10        1.40        1.18      2.14 o 
   0  11  10        2.02        2.28      1.41 o 
   1  11  10      187.21      182.20      4.82 o 
   2  11  10       24.28       27.04      1.69 o 
   3  11  10      103.31       99.91      2.85 o 
   4  11  10       81.69       86.41      2.93 o 
   5  11  10      108.71      105.31      2.99 o 
   6  11  10       19.06       18.09      1.65 o 
   7  11  10       93.70       99.89      3.55 o 
   8  11  10        4.58        4.99      1.60 o 
   9  11  10       75.02       85.93      4.11 o 
  10  11  10        0.70       -0.70      2.17 o 
   0  12  10       15.74       12.83      2.15 o 
   1  12  10        4.04        7.02      1.43 o 
   2  12  10       54.51       51.68      2.74 o 
   3  12  10        5.29        5.33      1.39 o 
   4  12  10       10.74        5.12      1.76 o 
   5  12  10        6.52       13.36      1.77 o 
   6  12  10       35.90       35.33      2.82 o 
   7  12  10       29.15       36.11      2.81 o 
   8  12  10       31.42       34.65      3.36 o 
   9  12  10        9.72       11.25      2.69 o 
  10  12  10        3.69        4.39      2.49 o 
   0  13  10       18.42       11.30      2.51 o 
   1  13  10       44.42       42.60      2.97 o 
   2  13  10       11.74       12.68      1.83 o 
   3  13  10       16.52       17.96      2.04 o 
   4  13  10       71.99       73.58      3.65 o 
   5  13  10       13.46        9.23      1.67 o 
   6  13  10       18.63       18.05      2.12 o 
   7  13  10       13.48       20.20      3.15 o 
   8  13  10       25.40       26.67      3.70 o 
   9  13  10        5.88        7.22      2.61 o 
   0  14  10      113.03      117.31      6.30 o 
   1  14  10        2.89        2.65      1.65 o 
   2  14  10        7.93        6.36      1.74 o 
   3  14  10       34.62       34.35      2.83 o 
   4  14  10        0.82       -0.09      1.47 o 
   5  14  10      102.78       97.01      3.98 o 
   6  14  10       26.15       27.51      2.72 o 
   7  14  10       11.25        7.90      2.42 o 
   8  14  10       24.60       24.90      3.74 o 
   0  15  10       17.10       15.40      3.08 o 
   1  15  10       34.95       33.59      2.96 o 
   2  15  10        7.06        6.64      1.96 o 
   3  15  10      138.08      138.92      5.02 o 
   4  15  10        1.14       -0.47      1.71 o 
   5  15  10       50.98       55.50      3.98 o 
   6  15  10        5.49        5.80      2.52 o 
   7  15  10       49.96       46.07      4.43 o 
   0  16  10       27.90       27.64      4.88 o 
   1  16  10        0.24       -0.17      1.67 o 
   2  16  10       42.08       46.19      3.44 o 
   3  16  10        6.32        6.88      2.28 o 
   4  16  10        4.09        4.96      3.17 o 
   5  16  10        4.30        5.55      3.60 o 
   6  16  10       11.78       12.27      3.73 o 
   0  17  10       87.81       98.67      9.24 o 
   1  17  10       98.09      100.60      6.47 o 
   2  17  10       27.26       25.34      4.18 o 
   3  17  10      129.46      124.69      6.97 o 
   4  17  10        8.48        5.92      4.18 o 
   5  17  10       22.20       17.99      3.99 o 
   0  18  10        7.70        0.50      4.38 o 
   1  18  10       48.66       48.66      5.27 o 
   2  18  10       13.99        9.90      6.81 o 
   1   0  11      122.54      107.02      2.30 o 
   2   0  11      166.87      151.69      2.69 o 
   3   0  11      331.94      321.30      4.40 o 
   4   0  11       22.18       19.58      1.63 o 
   5   0  11       60.37       50.32      2.40 o 
   6   0  11       24.25       29.08      2.25 o 
   7   0  11       53.91       45.05      3.14 o 
   8   0  11       37.72       44.51      2.56 o 
   9   0  11       94.19       97.14      3.79 o 
  10   0  11        4.06        1.66      1.57 o 
  11   0  11       56.09       58.06      4.11 o 
  12   0  11        1.96        2.64      2.45 o 
   0   1  11     1622.51     1584.00     13.84 o 
   1   1  11     2370.97     2327.28     12.99 o 
   2   1  11     1386.87     1346.08      8.34 o 
   3   1  11     2162.51     2108.44     12.69 o 
   4   1  11      776.64      755.59      6.74 o 
   5   1  11     1806.31     1763.56     14.52 o 
   6   1  11      391.89      374.91      4.60 o 
   7   1  11      979.31      940.74     10.36 o 
   8   1  11      415.03      408.13      5.91 o 
   9   1  11      430.71      437.92      7.63 o 
  10   1  11      296.53      315.44      4.73 o 
  11   1  11      274.14      272.13      5.06 o 
  12   1  11      146.44      159.65      5.39 o 
   0   2  11      676.00      617.84      6.05 o 
   1   2  11       49.78       38.88      0.98 o 
   2   2  11      366.76      353.03      3.18 o 
   3   2  11      426.29      424.45      3.82 o 
   4   2  11      135.19      132.04      2.21 o 
   5   2  11       82.13       88.52      2.02 o 
   6   2  11      243.29      250.72      3.66 o 
   7   2  11       47.17       47.68      1.93 o 
   8   2  11      371.99      375.55      5.67 o 
   9   2  11      193.35      198.48      4.15 o 
  10   2  11      285.31      280.60      5.13 o 
  11   2  11       38.40       37.05      2.18 o 
  12   2  11       98.39       92.68      5.16 o 
   0   3  11       42.90       44.48      1.41 o 
   1   3  11       15.82       12.34      0.68 o 
   2   3  11       17.84       14.27      0.73 o 
   3   3  11      113.28      114.05      1.82 o 
   4   3  11       37.21       30.21      1.22 o 
   5   3  11      312.24      316.15      4.05 o 
   6   3  11       33.90       34.61      1.53 o 
   7   3  11        4.45        3.99      0.96 o 
   8   3  11       56.46       59.42      2.34 o 
   9   3  11       35.78       38.95      2.21 o 
  10   3  11       24.41       28.19      2.16 o 
  11   3  11      100.06      102.43      4.01 o 
  12   3  11        2.23        5.72      1.84 o 
   0   4  11       14.33       33.80      1.32 o 
   1   4  11       72.25       78.33      1.41 o 
   2   4  11       17.62       13.74      0.77 o 
   3   4  11      117.26      128.03      1.99 o 
   4   4  11       42.35       40.27      1.33 o 
   5   4  11       39.49       45.96      1.58 o 
   6   4  11        1.06        1.02      0.73 o 
   7   4  11        0.53       -0.79      0.81 o 
   8   4  11       12.44       17.19      2.15 o 
   9   4  11        0.90        1.04      1.20 o 
  10   4  11       77.89       79.79      3.32 o 
  11   4  11        4.40        4.06      1.66 o 
  12   4  11        1.98        7.14      2.56 o 
   0   5  11      331.71      267.31      3.63 o 
   1   5  11       66.38       62.28      1.32 o 
   2   5  11      215.15      177.06      2.30 o 
   3   5  11      133.09      126.25      2.05 o 
   4   5  11       39.84       30.51      1.21 o 
   5   5  11       36.81       30.80      1.40 o 
   6   5  11        3.60        0.44      0.80 o 
   7   5  11        9.09       12.62      1.40 o 
   8   5  11       20.08       16.68      1.74 o 
   9   5  11        7.22        5.75      1.46 o 
  10   5  11        5.49        4.60      1.47 o 
  11   5  11       41.46       42.30      3.38 o 
  12   5  11        3.81        1.08      2.31 o 
   0   6  11     1162.48      953.59      9.64 o 
   1   6  11      433.56      381.59      3.81 o 
   2   6  11     1010.98      836.79      6.34 o 
   3   6  11      584.88      549.43      5.04 o 
   4   6  11      839.39      702.80      6.91 o 
   5   6  11      132.95      117.83      2.60 o 
   6   6  11      735.99      672.38      8.14 o 
   7   6  11       82.11       72.63      2.80 o 
   8   6  11      503.35      501.17      7.73 o 
   9   6  11      186.93      185.04      4.82 o 
  10   6  11      216.63      221.43      5.28 o 
  11   6  11       36.77       38.08      3.79 o 
  12   6  11      119.73      122.63      5.88 o 
   0   7  11       85.27       87.70      2.95 o 
   1   7  11     1274.01     1037.50      8.01 o 
   2   7  11      115.72      119.08      2.00 o 
   3   7  11     1185.38     1018.48      9.00 o 
   4   7  11       40.48       46.48      1.80 o 
   5   7  11      840.14      782.19      8.30 o 
   6   7  11       12.43       10.78      1.65 o 
   7   7  11      419.27      372.69      6.32 o 
   8   7  11       34.92       32.62      2.29 o 
   9   7  11      369.02      344.83      6.53 o 
  10   7  11       48.75       48.19      2.89 o 
  11   7  11      262.34      269.41      7.45 o 
   0   8  11        4.27        2.99      1.07 o 
   1   8  11      185.31      156.65      2.83 o 
   2   8  11       14.70       16.47      1.21 o 
   3   8  11      727.41      696.48      6.89 o 
   4   8  11        5.62        6.49      1.01 o 
   5   8  11      471.78      456.63      6.38 o 
   6   8  11       47.77       45.60      2.35 o 
   7   8  11      174.67      173.10      4.24 o 
   8   8  11       51.62       48.69      2.71 o 
   9   8  11      162.85      162.70      6.26 o 
  10   8  11        4.06        4.94      2.01 o 
  11   8  11       52.45       50.18      4.18 o 
   0   9  11        1.22        0.36      1.16 o 
   1   9  11       30.19       35.66      1.66 o 
   2   9  11       35.21       37.28      1.70 o 
   3   9  11       57.22       63.09      2.21 o 
   4   9  11       26.83       28.48      1.81 o 
   5   9  11      133.77      139.74      3.79 o 
   6   9  11       14.63       14.44      1.67 o 
   7   9  11        3.29        3.64      1.38 o 
   8   9  11       24.17       20.69      2.11 o 
   9   9  11        2.50        3.63      1.51 o 
  10   9  11        5.50        6.97      2.11 o 
  11   9  11       40.16       46.10      4.38 o 
   0  10  11       93.09       98.48      3.98 o 
   1  10  11      132.85      141.28      2.99 o 
   2  10  11       64.78       63.51      2.33 o 
   3  10  11        9.32        9.00      1.54 o 
   4  10  11        3.67        4.93      1.07 o 
   5  10  11       99.12      104.58      3.25 o 
   6  10  11        3.00        2.56      1.31 o 
   7  10  11      167.12      176.63      4.52 o 
   8  10  11       23.88       23.13      2.33 o 
   9  10  11       15.63       18.05      2.33 o 
  10  10  11        4.40        3.85      2.04 o 
   0  11  11        9.55       11.95      2.73 o 
   1  11  11      580.88      615.97     11.79 o 
   2  11  11       34.83       31.80      1.88 o 
   3  11  11      175.20      189.26      4.15 o 
   4  11  11       80.40       83.94      3.16 o 
   5  11  11      208.08      213.85      4.43 o 
   6  11  11        1.37        0.53      1.25 o 
   7  11  11      226.95      234.12      5.97 o 
   8  11  11        5.15        2.58      1.65 o 
   9  11  11      179.17      179.34      5.66 o 
  10  11  11       31.18       27.26      3.58 o 
   0  12  11       24.54       26.45      3.39 o 
   1  12  11       28.57       28.94      2.99 o 
   2  12  11      171.19      175.99      4.57 o 
   3  12  11        0.26       -1.16      1.16 o 
   4  12  11      147.98      156.40      4.74 o 
   5  12  11       16.47       14.84      1.98 o 
   6  12  11      165.72      173.96      6.25 o 
   7  12  11       18.05       15.68      2.31 o 
   8  12  11      113.12      122.62      5.12 o 
   9  12  11        9.89        4.55      2.44 o 
   0  13  11       20.31       27.76      3.98 o 
   1  13  11       77.28       72.96      3.29 o 
   2  13  11       67.83       74.41      4.08 o 
   3  13  11       80.79       85.69      3.60 o 
   4  13  11       32.84       36.17      2.90 o 
   5  13  11        1.85        0.07      1.46 o 
   6  13  11        3.93        5.04      1.93 o 
   7  13  11        0.84        1.58      1.98 o 
   8  13  11        5.65        1.98      2.55 o 
   0  14  11       63.22       67.49      5.69 o 
   1  14  11       29.33       29.50      2.80 o 
   2  14  11      181.77      201.21      5.91 o 
   3  14  11        0.74        2.89      1.54 o 
   4  14  11       81.63       79.68      4.00 o 
   5  14  11       11.41        9.11      1.93 o 
   6  14  11       89.23       95.84      8.48 o 
   7  14  11       56.65       48.50      4.47 o 
   8  14  11       25.97       19.28      4.99 o 
   0  15  11        0.72        1.06      2.47 o 
   1  15  11      124.16      134.05      5.00 o 
   2  15  11        6.27        4.06      1.86 o 
   3  15  11       27.46       29.72      2.85 o 
   4  15  11        9.74       10.02      2.48 o 
   5  15  11       57.69       59.46      4.07 o 
   6  15  11       17.00        9.84      3.85 o 
   7  15  11      118.33      118.09      6.30 o 
   0  16  11       29.94       24.68     10.51 o 
   1  16  11        1.50        3.88      2.86 o 
   2  16  11       18.73       17.63      4.44 o 
   3  16  11      168.89      161.96      7.72 o 
   4  16  11        0.15       -1.07      3.00 o 
   5  16  11       22.14       22.15      4.11 o 
   0  17  11      232.89      240.50     14.46 o 
   1  17  11       41.55       40.38      4.89 o 
   2  17  11       36.89       42.65      4.95 o 
   3  17  11       99.47       95.75      6.50 o 
   0   0  12      987.57      895.07     12.28 o 
   1   0  12      567.61      592.17      6.52 o 
   2   0  12     1791.13     1689.95     16.74 o 
   3   0  12      596.75      595.27      8.09 o 
   4   0  12     1496.04     1429.32     16.95 o 
   5   0  12      760.17      739.49     11.41 o 
   6   0  12      239.88      231.34      5.72 o 
   7   0  12      397.25      367.49      8.58 o 
   8   0  12      557.69      557.81      9.48 o 
   9   0  12      136.71      134.81      4.51 o 
  10   0  12      543.82      531.99      9.51 o 
  11   0  12      227.80      237.47      7.42 o 
  12   0  12       38.90       28.90      5.87 o 
   0   1  12     3832.16     3637.94     31.13 o 
   1   1  12       29.64       30.70      0.97 o 
   2   1  12     3452.03     3343.96     20.62 o 
   3   1  12       41.64       39.43      1.22 o 
   4   1  12     1977.16     1950.48     15.16 o 
   5   1  12      140.50      141.46      2.69 o 
   6   1  12      947.21      952.39      9.22 o 
   7   1  12       58.12       58.79      2.23 o 
   8   1  12      849.37      875.27      9.97 o 
   9   1  12       10.07        8.19      1.46 o 
  10   1  12      625.72      632.30      7.53 o 
  11   1  12       17.92       16.26      1.95 o 
  12   1  12      214.98      208.79      6.16 o 
   0   2  12      920.40      912.31      8.67 o 
   1   2  12       16.25       13.79      0.89 o 
   2   2  12      880.22      865.85      6.82 o 
   3   2  12       19.55       15.81      0.91 o 
   4   2  12      800.96      817.65      7.18 o 
   5   2  12       75.06       70.33      2.93 o 
   6   2  12      655.25      637.97      7.39 o 
   7   2  12       62.49       62.54      2.32 o 
   8   2  12      309.48      311.97      5.63 o 
   9   2  12       20.09       21.76      1.89 o 
  10   2  12      194.78      200.13      5.03 o 
  11   2  12       21.50       21.64      2.08 o 
  12   2  12      141.30      141.71      5.75 o 
   0   3  12      158.29      141.72      2.76 o 
   1   3  12       97.96       95.36      1.73 o 
   2   3  12      181.87      171.92      2.69 o 
   3   3  12      221.98      211.08      3.28 o 
   4   3  12       33.16       30.16      1.25 o 
   5   3  12       95.86       94.55      2.18 o 
   6   3  12       13.98       11.30      1.21 o 
   7   3  12       51.05       49.44      2.15 o 
   8   3  12        7.65        6.93      1.29 o 
   9   3  12       82.33       82.32      3.77 o 
  10   3  12       11.38       11.44      1.98 o 
  11   3  12        6.32        5.41      2.22 o 
  12   3  12       11.76       16.61      3.17 o 
   0   4  12       20.34       17.62      1.34 o 
   1   4  12      357.03      316.34      3.32 o 
   2   4  12      186.17      192.67      2.87 o 
   3   4  12      209.14      195.48      3.07 o 
   4   4  12       72.52       74.23      2.50 o 
   5   4  12      153.16      141.38      2.76 o 
   6   4  12        9.28        8.33      1.12 o 
   7   4  12      144.57      135.04      3.38 o 
   8   4  12       14.40       13.08      1.69 o 
   9   4  12       99.80       94.79      3.43 o 
  10   4  12       31.90       28.84      2.32 o 
  11   4  12       48.41       46.79      3.30 o 
  12   4  12       34.49       35.48      3.93 o 
   0   5  12       67.18       41.34      1.76 o 
   1   5  12      455.63      390.69      3.86 o 
   2   5  12      143.02      116.15      2.30 o 
   3   5  12      268.36      232.41      3.23 o 
   4   5  12      168.64      142.15      2.46 o 
   5   5  12      224.39      205.74      3.39 o 
   6   5  12       82.15       69.27      2.42 o 
   7   5  12      193.65      180.07      5.00 o 
   8   5  12       53.57       54.50      2.81 o 
   9   5  12      130.91      124.87      3.95 o 
  10   5  12       29.73       23.43      2.23 o 
  11   5  12       77.11       77.83      4.08 o 
   0   6  12        3.71        2.06      0.87 o 
   1   6  12       20.67       18.26      1.01 o 
   2   6  12      381.59      364.87      4.12 o 
   3   6  12       62.38       59.20      1.80 o 
   4   6  12      299.96      285.80      4.00 o 
   5   6  12       90.95       89.64      2.30 o 
   6   6  12       44.75       46.79      2.16 o 
   7   6  12       86.45       93.75      3.90 o 
   8   6  12       31.38       26.83      2.13 o 
   9   6  12       61.73       65.84      3.09 o 
  10   6  12       65.25       63.20      4.19 o 
  11   6  12       18.49       13.48      2.41 o 
   0   7  12       33.14       30.13      1.94 o 
   1   7  12      141.55      135.39      2.40 o 
   2   7  12       68.38       70.74      1.82 o 
   3   7  12      334.65      327.39      4.66 o 
   4   7  12       16.98       19.01      1.28 o 
   5   7  12       24.24       15.63      1.38 o 
   6   7  12       20.25       20.22      1.64 o 
   7   7  12       10.64        5.65      1.45 o 
   8   7  12       27.79       28.10      2.25 o 
   9   7  12      120.73      109.93      5.43 o 
  10   7  12       10.14        9.78      2.10 o 
  11   7  12       40.90       39.37      3.34 o 
   0   8  12      595.76      563.99      9.68 o 
   1   8  12      119.43       93.80      2.46 o 
   2   8  12      171.94      153.08      2.78 o 
   3   8  12       50.85       41.16      1.84 o 
   4   8  12       49.50       42.06      2.33 o 
   5   8  12       13.11        7.18      1.19 o 
   6   8  12      440.67      429.73      7.30 o 
   7   8  12       83.62       68.86      2.99 o 
   8   8  12       85.84       82.06      3.37 o 
   9   8  12      140.33      130.30      4.20 o 
  10   8  12       33.95       27.83      2.88 o 
  11   8  12       39.15       37.68      3.29 o 
   0   9  12        0.01       -0.74      1.12 o 
   1   9  12      108.92      100.63      2.79 o 
   2   9  12       41.80       37.37      1.77 o 
   3   9  12       71.88       67.17      2.36 o 
   4   9  12       30.59       27.97      2.33 o 
   5   9  12       22.01       21.18      1.89 o 
   6   9  12       15.85       18.49      1.88 o 
   7   9  12       82.22       78.19      3.95 o 
   8   9  12       86.94       90.02      3.60 o 
   9   9  12       26.63       25.99      2.61 o 
  10   9  12       48.96       48.62      3.52 o 
   0  10  12      135.73      148.28      4.68 o 
   1  10  12       82.32       81.98      2.59 o 
   2  10  12      160.71      183.71      3.55 o 
   3  10  12       16.93       16.65      1.56 o 
   4  10  12      123.94      134.90      4.35 o 
   5  10  12        0.81        2.01      1.30 o 
   6  10  12      103.94      113.66      3.96 o 
   7  10  12       30.50       30.16      2.38 o 
   8  10  12       68.02       65.34      3.60 o 
   9  10  12       71.18       69.70      3.93 o 
  10  10  12       14.06       12.98      2.46 o 
   0  11  12        5.32        2.47      1.54 o 
   1  11  12        2.24        2.00      1.05 o 
   2  11  12       30.85       26.37      1.84 o 
   3  11  12       58.56       65.47      2.73 o 
   4  11  12       47.99       41.03      3.14 o 
   5  11  12       61.32       63.00      3.30 o 
   6  11  12        4.90        4.15      1.60 o 
   7  11  12        6.47        4.37      1.75 o 
   8  11  12       11.51        9.82      2.02 o 
   9  11  12       11.23        4.88      2.14 o 
   0  12  12       22.40       24.54      4.02 o 
   1  12  12      102.54      126.39      3.76 o 
   2  12  12       69.91       81.82      3.49 o 
   3  12  12       56.35       71.77      3.28 o 
   4  12  12      199.13      210.22      5.73 o 
   5  12  12        5.48        6.69      2.02 o 
   6  12  12       83.33       90.28      5.24 o 
   7  12  12        5.23        2.62      2.49 o 
   8  12  12        7.43        9.08      2.93 o 
   0  13  12       40.90       58.79      5.26 o 
   1  13  12      417.44      453.29      7.97 o 
   2  13  12      102.61      126.07      4.20 o 
   3  13  12      214.68      225.60      5.54 o 
   4  13  12      102.53      113.68      5.16 o 
   5  13  12      170.85      187.73      7.47 o 
   6  13  12       34.78       33.76      3.82 o 
   7  13  12      181.27      182.73      7.37 o 
   8  13  12       34.68       40.71      4.28 o 
   0  14  12       74.36       78.79      6.07 o 
   1  14  12       19.08       17.38      2.43 o 
   2  14  12       27.24       23.14      2.63 o 
   3  14  12       15.29       13.76      2.20 o 
   4  14  12      145.42      148.19      6.64 o 
   5  14  12       54.01       60.97     11.93 o 
   6  14  12       25.92       22.85      3.51 o 
   7  14  12        3.90        8.21      2.95 o 
   0  15  12      100.19      115.30      7.33 o 
   1  15  12       49.53       47.24      3.45 o 
   2  15  12       23.45       25.99      3.16 o 
   3  15  12       28.09       39.65      4.98 o 
   4  15  12        2.15        0.36      4.31 o 
   5  15  12        2.14        0.73      3.71 o 
   6  15  12        4.21        1.15      2.50 o 
   0  16  12      160.99      173.42     14.59 o 
   1  16  12       75.59       83.07      6.64 o 
   2  16  12       48.20       56.87      5.37 o 
   3  16  12       90.42       93.29      7.48 o 
   4  16  12       28.19       34.34      6.79 o 
   0  17  12      337.25      372.19     16.75 o 
   1  17  12       70.18       67.71      5.91 o 
   2  17  12      333.40      374.15     14.32 o 
   1   0  13       20.83       22.57      1.50 o 
   2   0  13      234.71      240.20      4.54 o 
   3   0  13       53.81       50.98      2.26 o 
   4   0  13        3.87        1.50      1.02 o 
   5   0  13       32.13       29.31      2.31 o 
   6   0  13       19.49       17.89      2.34 o 
   7   0  13        0.03        0.06      1.59 o 
   8   0  13       92.81       95.01      5.20 o 
   9   0  13       20.23       18.06      2.22 o 
  10   0  13       65.37       64.96      3.63 o 
  11   0  13        3.65        2.83      2.19 o 
   0   1  13        0.09        5.77      0.96 o 
   1   1  13       47.24       46.29      1.29 o 
   2   1  13        8.10        7.80      0.92 o 
   3   1  13       36.68       36.69      1.28 o 
   4   1  13       32.27       32.30      1.46 o 
   5   1  13       40.47       45.51      1.79 o 
   6   1  13       40.71       44.00      2.53 o 
   7   1  13       10.98       10.39      1.31 o 
   8   1  13       46.62       44.71      2.94 o 
   9   1  13       62.95       65.68      2.76 o 
  10   1  13       35.96       34.36      2.05 o 
  11   1  13       15.12       12.95      1.75 o 
   0   2  13       45.24       56.99      2.16 o 
   1   2  13      202.76      212.57      2.76 o 
   2   2  13      148.04      149.70      2.42 o 
   3   2  13       20.46       22.22      1.11 o 
   4   2  13        0.39        0.22      0.65 o 
   5   2  13      294.39      295.48      4.44 o 
   6   2  13       18.89       19.70      1.50 o 
   7   2  13      364.78      368.61      5.66 o 
   8   2  13      104.89      103.80      3.42 o 
   9   2  13       28.45       26.36      2.01 o 
  10   2  13      112.39      115.99      3.97 o 
  11   2  13       38.21       31.40      2.78 o 
   0   3  13       22.07       21.86      1.61 o 
   1   3  13      264.31      263.16      3.25 o 
   2   3  13       32.78       32.80      1.35 o 
   3   3  13      143.36      138.12      2.56 o 
   4   3  13       50.92       48.05      1.61 o 
   5   3  13      121.01      131.32      2.90 o 
   6   3  13       75.13       76.87      2.51 o 
   7   3  13       12.43       12.11      1.42 o 
   8   3  13       10.69       11.37      1.52 o 
   9   3  13       91.97       90.26      3.31 o 
  10   3  13        0.19        0.40      1.35 o 
  11   3  13       35.73       43.07      3.15 o 
   0   4  13       38.17       32.90      1.94 o 
   1   4  13      117.12      101.89      2.06 o 
   2   4  13      156.55      146.41      2.66 o 
   3   4  13       53.74       48.60      1.58 o 
   4   4  13       23.74       21.20      1.33 o 
   5   4  13       43.99       42.46      2.06 o 
   6   4  13       20.85       22.85      1.64 o 
   7   4  13       30.39       26.63      1.94 o 
   8   4  13       38.54       37.99      2.31 o 
   9   4  13       14.04       16.16      2.31 o 
  10   4  13       39.66       41.87      4.21 o 
  11   4  13        8.34        6.16      2.47 o 
   0   5  13       39.41       27.21      1.68 o 
   1   5  13      861.17      782.73      6.98 o 
   2   5  13      140.30      130.66      2.54 o 
   3   5  13      461.88      418.15      5.16 o 
   4   5  13       35.45       25.87      1.41 o 
   5   5  13      210.10      200.11      3.91 o 
   6   5  13        2.49        3.64      1.13 o 
   7   5  13      126.82      114.12      3.40 o 
   8   5  13        7.68        6.56      1.55 o 
   9   5  13      117.53      103.09      3.73 o 
  10   5  13        0.63        1.99      1.75 o 
  11   5  13       19.68       16.28      2.44 o 
   0   6  13       64.62       57.20      2.28 o 
   1   6  13       36.49       45.32      1.59 o 
   2   6  13      193.89      185.51      3.09 o 
   3   6  13       10.19        7.16      1.09 o 
   4   6  13      211.34      203.03      3.89 o 
   5   6  13       17.35       21.35      1.53 o 
   6   6  13      167.63      161.63      3.87 o 
   7   6  13       23.97       26.91      2.00 o 
   8   6  13       47.51       49.52      3.48 o 
   9   6  13       31.01       28.48      2.38 o 
  10   6  13       33.63       33.58      3.52 o 
  11   6  13       14.96       18.46      2.64 o 
   0   7  13        1.11        1.24      1.01 o 
   1   7  13       74.90       69.06      1.97 o 
   2   7  13        1.03        2.29      0.84 o 
   3   7  13       11.33       10.48      1.25 o 
   4   7  13       16.74       12.82      1.79 o 
   5   7  13        0.12       -0.14      0.94 o 
   6   7  13       27.61       26.95      1.97 o 
   7   7  13       31.14       27.63      2.30 o 
   8   7  13       15.71       12.18      2.14 o 
   9   7  13       35.19       36.83      2.84 o 
  10   7  13        4.50        2.23      1.88 o 
   0   8  13      177.93      199.95      5.36 o 
   1   8  13       16.94       16.67      1.55 o 
   2   8  13       29.20       31.38      1.64 o 
   3   8  13       98.94       97.07      3.13 o 
   4   8  13       20.45       16.55      1.77 o 
   5   8  13       10.06       11.45      1.50 o 
   6   8  13        4.73        2.57      1.33 o 
   7   8  13        9.51        6.40      1.58 o 
   8   8  13        4.48        3.54      1.48 o 
   9   8  13       16.97       17.48      2.23 o 
  10   8  13        7.20        2.07      2.42 o 
   0   9  13       32.56       38.44      2.75 o 
   1   9  13       76.93       78.58      2.57 o 
   2   9  13       26.14       25.98      1.81 o 
   3   9  13        3.75        1.00      1.11 o 
   4   9  13       20.43       17.64      2.04 o 
   5   9  13       28.75       28.63      2.20 o 
   6   9  13       55.14       59.45      3.20 o 
   7   9  13       53.70       60.57      3.00 o 
   8   9  13       59.35       60.04      3.36 o 
   9   9  13        6.92        4.08      1.99 o 
  10   9  13        2.53        1.08      2.00 o 
   0  10  13        0.00       -0.84      1.29 o 
   1  10  13        6.41        4.50      1.14 o 
   2  10  13       32.09       36.05      1.91 o 
   3  10  13       36.16       33.49      2.46 o 
   4  10  13       22.78       22.86      2.30 o 
   5  10  13       15.81       15.63      1.97 o 
   6  10  13       42.37       47.34      2.88 o 
   7  10  13       69.39       70.54      3.50 o 
   8  10  13        5.30        7.48      1.96 o 
   9  10  13       54.96       63.01      3.89 o 
   0  11  13      164.07      175.48      8.76 o 
   1  11  13       82.08       87.22      3.09 o 
   2  11  13      126.84      138.13      3.54 o 
   3  11  13       68.15       67.82      3.22 o 
   4  11  13      185.97      189.86      6.01 o 
   5  11  13       35.82       30.30      3.00 o 
   6  11  13      322.72      338.10      6.90 o 
   7  11  13       73.01       80.71      4.25 o 
   8  11  13      142.89      140.64      5.20 o 
   0  12  13       62.59       62.65      4.47 o 
   1  12  13       54.13       53.30      2.97 o 
   2  12  13       21.80       23.46      2.33 o 
   3  12  13        7.45        7.94      1.92 o 
   4  12  13        2.78        1.48      1.76 o 
   5  12  13        1.01       -0.33      1.73 o 
   6  12  13       17.93       17.95      2.66 o 
   7  12  13       58.97       61.71      4.85 o 
   8  12  13       15.00       15.47      2.96 o 
   0  13  13        2.15        2.65      2.67 o 
   1  13  13      124.70      125.47      4.79 o 
   2  13  13       23.76       22.01      2.37 o 
   3  13  13       25.36       21.11      3.40 o 
   4  13  13       17.89       12.74      3.61 o 
   5  13  13       14.26       18.34      4.08 o 
   6  13  13        0.87       -2.17      2.17 o 
   7  13  13        8.26        3.22      2.59 o 
   0  14  13       12.98        9.52      3.43 o 
   1  14  13       28.35       26.46      4.73 o 
   2  14  13        8.75        8.72      2.13 o 
   3  14  13        2.69        3.95      2.23 o 
   4  14  13       12.90        7.86      3.31 o 
   5  14  13        1.93       -0.29      2.74 o 
   6  14  13       15.40       11.78      3.01 o 
   0  15  13       20.96       23.06      8.30 o 
   1  15  13       18.88       11.51      3.52 o 
   2  15  13        3.84        2.46      2.73 o 
   3  15  13        7.95       -1.41      3.16 o 
   4  15  13        2.99       11.05      4.84 o 
   5  15  13       48.59       47.08      5.70 o 
   0  16  13       17.00       11.71      5.04 o 
   1  16  13        7.07        9.65      3.54 o 
   2  16  13       34.23       29.84      4.55 o 
   3  16  13       59.30       61.53      6.64 o 
   0   0  14      132.97      125.41      6.86 o 
   1   0  14      603.78      593.99      9.91 o 
   2   0  14        7.86        5.95      1.22 o 
   3   0  14      236.45      228.62      5.18 o 
   4   0  14       22.56       23.41      2.15 o 
   5   0  14      568.38      561.87     11.90 o 
   6   0  14      118.17      138.76      8.11 o 
   7   0  14      463.20      467.40     10.43 o 
   8   0  14        3.65        6.58      2.23 o 
   9   0  14       67.64       68.85      3.65 o 
  10   0  14       83.44       90.46      4.62 o 
  11   0  14      106.08      108.72      7.87 o 
   0   1  14        0.91       -0.68      0.85 o 
   1   1  14       71.38       68.66      1.70 o 
   2   1  14      103.13       99.23      2.15 o 
   3   1  14       33.87       31.92      1.34 o 
   4   1  14       10.66        6.74      1.21 o 
   5   1  14        7.22        5.32      1.05 o 
   6   1  14       21.40       21.23      1.56 o 
   7   1  14       12.07       10.99      1.43 o 
   8   1  14       10.14        7.07      1.38 o 
   9   1  14        9.47        8.70      1.57 o 
  10   1  14       20.09       16.81      2.18 o 
  11   1  14        1.36        3.19      1.60 o 
   0   2  14       12.09       10.95      1.37 o 
   1   2  14        9.43        9.69      0.92 o 
   2   2  14       77.54       73.61      1.91 o 
   3   2  14       38.60       39.99      1.52 o 
   4   2  14       36.74       39.81      1.77 o 
   5   2  14        3.28        3.10      0.97 o 
   6   2  14       69.57       72.37      2.52 o 
   7   2  14       12.65        8.20      1.68 o 
   8   2  14       19.57       20.06      1.81 o 
   9   2  14       13.36       11.12      1.62 o 
  10   2  14       30.05       31.11      2.82 o 
  11   2  14        7.59        3.41      1.92 o 
   0   3  14      205.56      205.60      4.79 o 
   1   3  14      153.84      152.27      2.71 o 
   2   3  14      104.39      102.43      2.24 o 
   3   3  14       23.28       23.95      1.55 o 
   4   3  14       18.09       19.79      1.40 o 
   5   3  14      106.78      103.39      2.95 o 
   6   3  14       36.36       37.02      1.99 o 
   7   3  14      111.82      113.33      3.22 o 
   8   3  14       75.24       83.51      3.14 o 
   9   3  14        2.38        3.53      1.44 o 
  10   3  14       52.49       57.80      3.54 o 
  11   3  14        8.01       10.75      2.21 o 
   0   4  14       67.62       72.75      2.78 o 
   1   4  14       29.35       25.16      1.32 o 
   2   4  14      124.44      127.54      2.58 o 
   3   4  14       58.94       56.60      1.94 o 
   4   4  14       14.23       14.67      1.30 o 
   5   4  14      105.72      103.13      3.03 o 
   6   4  14       32.50       35.74      1.97 o 
   7   4  14       65.73       65.31      2.76 o 
   8   4  14        1.88        2.00      1.29 o 
   9   4  14       39.33       41.53      2.82 o 
  10   4  14       26.07       27.98      2.86 o 
  11   4  14        4.56        4.70      2.07 o 
   0   5  14       97.18      100.63      3.91 o 
   1   5  14       17.10       14.14      1.10 o 
   2   5  14       89.98       86.15      2.35 o 
   3   5  14       66.59       67.85      2.37 o 
   4   5  14       27.20       29.09      1.71 o 
   5   5  14       62.23       66.89      2.72 o 
   6   5  14       54.40       63.61      2.77 o 
   7   5  14       52.70       53.53      3.46 o 
   8   5  14       28.21       27.17      3.78 o 
   9   5  14        9.78        9.68      1.76 o 
  10   5  14       25.40       30.24      3.75 o 
   0   6  14       27.48       29.37      2.25 o 
   1   6  14      100.39       95.34      2.39 o 
   2   6  14      133.39      140.56      3.07 o 
   3   6  14       11.54       10.81      1.42 o 
   4   6  14      113.10      117.47      3.20 o 
   5   6  14       55.67       53.43      3.30 o 
   6   6  14       29.61       27.42      2.56 o 
   7   6  14       64.23       64.40      2.85 o 
   8   6  14        0.83        0.73      1.44 o 
   9   6  14       11.61        8.07      1.86 o 
  10   6  14       36.03       35.37      4.71 o 
   0   7  14      175.13      181.14      6.69 o 
   1   7  14       11.52       16.73      1.41 o 
   2   7  14       26.62       24.93      1.69 o 
   3   7  14       27.28       29.59      2.29 o 
   4   7  14       12.27        9.58      1.56 o 
   5   7  14       20.21       15.80      1.64 o 
   6   7  14       95.12       96.82      3.78 o 
   7   7  14        2.06        1.09      1.51 o 
   8   7  14        5.47        5.70      1.61 o 
   9   7  14       24.08       22.64      2.70 o 
  10   7  14        3.35        3.05      1.93 o 
   0   8  14        7.42        5.25      1.58 o 
   1   8  14      126.04      130.84      3.35 o 
   2   8  14       93.46       88.05      3.79 o 
   3   8  14       35.74       39.64      2.31 o 
   4   8  14       78.45       75.50      4.03 o 
   5   8  14       75.70       78.91      3.28 o 
   6   8  14       35.86       40.60      3.65 o 
   7   8  14       79.11       80.54      3.57 o 
   8   8  14        1.68       -0.22      1.71 o 
   9   8  14        4.59        4.13      2.55 o 
   0   9  14        8.36        6.78      2.03 o 
   1   9  14       45.64       41.17      2.21 o 
   2   9  14        9.41        5.88      1.29 o 
   3   9  14       12.62        9.92      1.57 o 
   4   9  14       21.29       22.61      2.12 o 
   5   9  14      106.74      106.03      3.74 o 
   6   9  14       30.22       30.72      2.68 o 
   7   9  14      103.97      111.89      4.19 o 
   8   9  14        1.20        3.14      1.89 o 
   9   9  14       23.85       27.21      3.80 o 
   0  10  14        2.65        4.54      2.40 o 
   1  10  14      340.60      346.61      5.88 o 
   2  10  14       94.84      100.63      3.22 o 
   3  10  14      312.73      313.68      7.51 o 
   4  10  14       42.64       53.08      3.27 o 
   5  10  14      324.35      328.24      8.18 o 
   6  10  14       29.81       31.86      2.61 o 
   7  10  14      232.75      236.04      6.67 o 
   8  10  14        4.69        7.50      2.24 o 
   0  11  14        0.16        2.27      1.70 o 
   1  11  14      132.46      135.46      3.85 o 
   2  11  14       21.16       21.53      2.10 o 
   3  11  14      126.04      131.60      4.40 o 
   4  11  14        5.51        4.67      1.96 o 
   5  11  14      102.96      102.00      5.96 o 
   6  11  14        0.08        1.90      1.82 o 
   7  11  14       91.26      100.18      4.83 o 
   8  11  14        3.26       -0.47      1.90 o 
   0  12  14      259.61      275.70      8.69 o 
   1  12  14      130.90      134.68      4.36 o 
   2  12  14      209.29      228.92      6.59 o 
   3  12  14       53.67       58.63      3.62 o 
   4  12  14      125.34      138.64      7.50 o 
   5  12  14       31.80       37.22      3.86 o 
   6  12  14       73.06       78.40      4.96 o 
   7  12  14       53.13       47.98      4.93 o 
   0  13  14        1.22        0.44      2.68 o 
   1  13  14       27.76       27.68      4.33 o 
   2  13  14       41.53       43.15      3.55 o 
   3  13  14       26.82       26.06      4.95 o 
   4  13  14       64.86       70.42      8.20 o 
   5  13  14       48.75       51.31      5.69 o 
   6  13  14       17.99       15.47      3.15 o 
   0  14  14       38.30       32.31      4.70 o 
   1  14  14       41.28       37.26      3.43 o 
   2  14  14      150.59      139.28      7.15 o 
   3  14  14       60.32       67.91      6.34 o 
   4  14  14      156.58      144.78      8.35 o 
   5  14  14       10.53        7.56      3.44 o 
   0  15  14       88.71      106.73      9.41 o 
   1  15  14       18.86       24.68      4.16 o 
   2  15  14        7.16        5.22      3.13 o 
   3  15  14        3.44        5.30      3.89 o 
   1   0  15        3.95        3.17      1.25 o 
   2   0  15        2.81        3.80      1.32 o 
   3   0  15        0.27        0.74      1.32 o 
   4   0  15       19.09       15.91      2.57 o 
   5   0  15       23.50       29.56      2.88 o 
   6   0  15       72.99       74.81      4.24 o 
   7   0  15       49.35       52.45      3.90 o 
   8   0  15        9.68        3.90      2.27 o 
   9   0  15       11.49       13.60      2.18 o 
  10   0  15        4.53        5.56      2.25 o 
   0   1  15       10.94       13.79      1.66 o 
   1   1  15       58.85       55.76      1.80 o 
   2   1  15       31.73       28.96      1.55 o 
   3   1  15       30.85       32.34      2.08 o 
   4   1  15        1.30        2.06      0.96 o 
   5   1  15       50.71       53.91      2.31 o 
   6   1  15       42.18       43.34      2.26 o 
   7   1  15       14.22       12.83      1.53 o 
   8   1  15       33.75       36.50      2.21 o 
   9   1  15       32.24       35.75      2.32 o 
  10   1  15        3.44        4.34      2.30 o 
   0   2  15       14.78       11.69      1.62 o 
   1   2  15       27.11       26.68      1.48 o 
   2   2  15       72.21       75.92      2.17 o 
   3   2  15       88.21       90.35      2.52 o 
   4   2  15        3.13        3.40      0.95 o 
   5   2  15        8.76       10.02      1.36 o 
   6   2  15      130.31      126.37      3.31 o 
   7   2  15       15.31       10.56      1.67 o 
   8   2  15        1.79        2.17      1.25 o 
   9   2  15       19.46       19.99      2.21 o 
  10   2  15        9.92       11.52      2.30 o 
   0   3  15        1.14        0.64      1.05 o 
   1   3  15      109.37      100.20      2.54 o 
   2   3  15       77.01       76.23      2.47 o 
   3   3  15       50.33       46.82      2.01 o 
   4   3  15       43.03       42.88      1.94 o 
   5   3  15        3.52        1.04      1.05 o 
   6   3  15       37.15       38.77      2.23 o 
   7   3  15       18.62       15.62      1.69 o 
   8   3  15       30.83       30.31      2.30 o 
   9   3  15       38.88       44.68      2.88 o 
  10   3  15       70.77       72.70      4.00 o 
   0   4  15      184.30      196.38      4.98 o 
   1   4  15       99.43      106.19      2.64 o 
   2   4  15      270.56      278.58      4.68 o 
   3   4  15       25.47       27.93      1.61 o 
   4   4  15      241.81      250.12      4.49 o 
   5   4  15      114.23      114.94      3.31 o 
   6   4  15       91.60       95.07      3.17 o 
   7   4  15       21.21       24.42      2.18 o 
   8   4  15       34.21       32.15      2.36 o 
   9   4  15       14.86       13.98      2.23 o 
  10   4  15       36.17       38.21      3.27 o 
   0   5  15       23.34       26.33      2.26 o 
   1   5  15        6.98        8.34      1.12 o 
   2   5  15       74.77       72.95      2.48 o 
   3   5  15        2.74        2.74      1.06 o 
   4   5  15       23.24       25.51      1.86 o 
   5   5  15        3.84        2.99      1.24 o 
   6   5  15       47.18       50.46      2.70 o 
   7   5  15        0.03       -0.76      1.26 o 
   8   5  15       50.00       56.57      3.16 o 
   9   5  15        8.30        9.25      2.14 o 
  10   5  15       18.63       18.70      2.70 o 
   0   6  15        1.99        0.63      1.18 o 
   1   6  15       93.70      105.20      2.85 o 
   2   6  15       33.46       31.64      1.95 o 
   3   6  15       42.96       40.60      2.43 o 
   4   6  15        1.48        0.79      1.05 o 
   5   6  15       27.12       31.16      2.10 o 
   6   6  15       31.84       30.71      2.32 o 
   7   6  15       21.10       16.03      2.18 o 
   8   6  15        0.31        1.02      1.53 o 
   9   6  15       17.52       13.90      2.41 o 
   0   7  15      123.16      121.02      4.47 o 
   1   7  15       20.30       20.84      1.85 o 
   2   7  15      116.08      112.54      3.26 o 
   3   7  15       41.02       38.78      2.84 o 
   4   7  15      109.34      101.30      4.36 o 
   5   7  15       65.60       68.79      2.87 o 
   6   7  15      102.51       96.69      3.59 o 
   7   7  15       60.61       66.65      3.59 o 
   8   7  15       29.46       26.82      2.78 o 
   9   7  15       15.25       11.02      2.39 o 
   0   8  15        5.08        4.98      1.87 o 
   1   8  15       21.40       22.75      1.96 o 
   2   8  15       44.88       47.58      2.38 o 
   3   8  15        0.89        1.63      1.28 o 
   4   8  15      106.48      107.11      3.82 o 
   5   8  15        6.00        4.73      1.40 o 
   6   8  15       58.26       56.50      3.34 o 
   7   8  15       24.67       22.29      2.49 o 
   8   8  15       14.57       13.11      2.37 o 
   9   8  15       10.63       12.75      2.39 o 
   0   9  15       44.39       47.30      3.66 o 
   1   9  15      218.65      225.90      4.69 o 
   2   9  15       38.29       36.88      2.26 o 
   3   9  15      303.61      302.43      6.24 o 
   4   9  15       21.06       23.45      2.27 o 
   5   9  15      194.46      195.12      5.41 o 
   6   9  15        8.31        7.46      1.93 o 
   7   9  15      132.13      129.46      4.93 o 
   8   9  15       20.72       21.86      2.76 o 
   0  10  15      192.75      214.41      7.02 o 
   1  10  15       13.02       10.39      1.96 o 
   2  10  15       99.72      108.09      3.47 o 
   3  10  15       32.41       35.48      2.85 o 
   4  10  15      128.35      129.56      4.79 o 
   5  10  15       52.88       55.56      3.89 o 
   6  10  15      196.22      211.52      5.90 o 
   7  10  15       11.68        7.53      2.14 o 
   8  10  15       37.73       39.05      3.38 o 
   0  11  15       16.55       18.57      2.87 o 
   1  11  15       37.00       32.68      2.52 o 
   2  11  15       25.99       22.25      2.23 o 
   3  11  15       10.14       11.69      2.11 o 
   4  11  15       41.28       44.48      3.61 o 
   5  11  15      149.00      150.53      6.64 o 
   6  11  15       26.90       33.44      3.21 o 
   7  11  15       55.06       63.84      7.07 o 
   0  12  15       69.68       71.90      5.95 o 
   1  12  15       49.87       50.28      3.34 o 
   2  12  15      179.10      180.26      6.00 o 
   3  12  15       32.30       36.82      4.71 o 
   4  12  15      150.16      151.44      6.63 o 
   5  12  15        9.83       10.95      2.87 o 
   6  12  15       86.85       82.47      5.53 o 
   0  13  15        0.05        2.54      3.82 o 
   1  13  15        5.56        4.01      2.07 o 
   2  13  15       32.31       30.62      4.25 o 
   3  13  15        6.71        1.93      3.08 o 
   4  13  15       38.20       38.15      5.28 o 
   5  13  15       25.08       29.63      5.89 o 
   0  14  15       33.70       37.23     13.57 o 
   1  14  15       52.85       55.40      7.93 o 
   2  14  15       65.10       75.22      6.92 o 
   3  14  15       43.78       36.68      5.29 o 
   0   0  16       23.84       25.36      2.67 o 
   1   0  16      210.72      217.06      5.47 o 
   2   0  16        0.09       -0.13      1.14 o 
   3   0  16      515.32      485.45     10.35 o 
   4   0  16        9.95       10.51      3.43 o 
   5   0  16       26.93       22.99      3.81 o 
   6   0  16        0.38       -0.66      2.02 o 
   7   0  16        4.12        1.81      2.02 o 
   8   0  16       15.40       12.57      2.72 o 
   9   0  16      260.95      272.53     10.30 o 
  10   0  16       68.96       75.78      4.62 o 
   0   1  16       57.30       47.49      2.87 o 
   1   1  16       32.76       28.91      1.54 o 
   2   1  16       17.67       11.82      1.42 o 
   3   1  16       15.16       13.47      1.34 o 
   4   1  16        0.21       -0.11      0.94 o 
   5   1  16       12.59       13.63      1.64 o 
   6   1  16       19.53       17.24      1.83 o 
   7   1  16        6.23        7.44      1.55 o 
   8   1  16       39.15       33.82      2.28 o 
   9   1  16       20.21       22.81      2.37 o 
  10   1  16       80.11       82.73      4.07 o 
   0   2  16       43.86       41.18      2.77 o 
   1   2  16       54.73       61.43      2.28 o 
   2   2  16       40.14       38.86      1.82 o 
   3   2  16       19.39       24.60      1.65 o 
   4   2  16       41.45       38.40      2.10 o 
   5   2  16       40.57       44.77      2.76 o 
   6   2  16       38.90       39.86      2.31 o 
   7   2  16       15.19       17.16      1.90 o 
   8   2  16       20.37       19.93      2.10 o 
   9   2  16        4.62        2.95      1.79 o 
  10   2  16       20.54       19.43      2.78 o 
   0   3  16       11.53       10.44      1.79 o 
   1   3  16       81.65       86.57      2.67 o 
   2   3  16       20.02       15.38      1.50 o 
   3   3  16       27.99       31.59      1.94 o 
   4   3  16        5.50        3.20      1.11 o 
   5   3  16       29.43       32.98      2.25 o 
   6   3  16       31.43       27.96      2.09 o 
   7   3  16       27.56       26.07      2.12 o 
   8   3  16       37.14       36.02      2.61 o 
   9   3  16        1.18        0.60      1.73 o 
   0   4  16       26.76       32.12      4.81 o 
   1   4  16      275.71      287.39      4.84 o 
   2   4  16        8.91        9.63      1.38 o 
   3   4  16      302.00      316.81      5.48 o 
   4   4  16       36.79       41.34      2.23 o 
   5   4  16      424.03      448.73      7.11 o 
   6   4  16       54.02       56.01      2.87 o 
   7   4  16      273.90      289.68      6.15 o 
   8   4  16        6.45        5.16      1.69 o 
   9   4  16       92.34       89.95      4.62 o 
   0   5  16       61.59       55.98      3.31 o 
   1   5  16      112.40      116.02      3.11 o 
   2   5  16       13.40       11.62      1.64 o 
   3   5  16       36.12       37.02      3.79 o 
   4   5  16       20.06       18.10      1.84 o 
   5   5  16       99.37       98.79      3.50 o 
   6   5  16        5.66        4.59      1.54 o 
   7   5  16       14.58       15.74      2.05 o 
   8   5  16        4.05        5.74      2.09 o 
   9   5  16       13.24        8.29      2.26 o 
   0   6  16        0.43        0.59      1.37 o 
   1   6  16      101.92      107.71      3.24 o 
   2   6  16      115.47      123.86      3.63 o 
   3   6  16      265.06      263.88      6.15 o 
   4   6  16       30.16       29.57      2.30 o 
   5   6  16       58.79       58.22      3.18 o 
   6   6  16       52.05       51.54      3.45 o 
   7   6  16        4.29        3.51      1.60 o 
   8   6  16        4.89        5.25      2.11 o 
   9   6  16       39.80       39.15      3.29 o 
   0   7  16        0.55       -0.24      1.41 o 
   1   7  16       47.89       49.55      2.59 o 
   2   7  16       23.55       23.76      2.23 o 
   3   7  16       24.48       23.54      2.36 o 
   4   7  16       23.55       20.03      2.73 o 
   5   7  16       68.34       70.47      3.17 o 
   6   7  16        1.22        0.66      1.43 o 
   7   7  16       28.83       30.34      3.10 o 
   8   7  16       39.64       33.95      3.14 o 
   0   8  16      129.99      132.21      5.81 o 
   1   8  16        4.35        3.38      1.38 o 
   2   8  16      314.23      315.52      6.90 o 
   3   8  16       55.95       58.90      3.31 o 
   4   8  16      199.77      203.84      5.69 o 
   5   8  16        9.81        7.31      1.74 o 
   6   8  16       85.55       89.76      4.10 o 
   7   8  16        1.77        2.64      1.99 o 
   8   8  16       42.66       42.18      3.39 o 
   0   9  16       20.11       22.30      3.05 o 
   1   9  16       73.61       76.03      3.56 o 
   2   9  16       33.26       34.13      2.60 o 
   3   9  16       37.13       34.96      2.67 o 
   4   9  16       89.20       93.88      3.81 o 
   5   9  16       67.62       70.63      4.28 o 
   6   9  16      245.24      256.20      7.13 o 
   7   9  16      128.25      138.61      5.20 o 
   0  10  16      786.66      866.59     16.34 o 
   1  10  16        6.60        7.91      1.67 o 
   2  10  16      654.86      701.78     11.35 o 
   3  10  16        7.59        6.22      1.98 o 
   4  10  16      502.02      507.10      9.87 o 
   5  10  16        6.47        3.48      2.43 o 
   6  10  16      354.73      369.29      8.12 o 
   7  10  16        4.94        5.77      2.17 o 
   0  11  16      702.49      731.11     14.75 o 
   1  11  16        8.71       10.34      2.33 o 
   2  11  16      578.30      606.82     12.12 o 
   3  11  16        5.37        5.07      2.57 o 
   4  11  16      429.73      465.81     12.00 o 
   5  11  16        6.05        3.54      2.42 o 
   6  11  16      317.02      339.99      9.35 o 
   0  12  16       39.51       36.49      5.03 o 
   1  12  16       17.71       17.87      2.81 o 
   2  12  16       31.94       23.88      3.86 o 
   3  12  16        5.28        3.51      2.53 o 
   4  12  16       17.02       15.70      3.16 o 
   5  12  16       15.60       18.01      3.29 o 
   0  13  16       20.47       26.07      4.48 o 
   1  13  16       43.29       38.40      4.07 o 
   2  13  16        6.91        6.64      2.95 o 
   3  13  16       19.75       14.14      4.10 o 
   0  14  16       52.88       49.58     10.87 o 
   1   0  17        8.28        7.58      1.38 o 
   2   0  17       24.99       23.95      4.01 o 
   3   0  17       14.02       14.17      2.42 o 
   4   0  17       40.44       43.66      4.01 o 
   5   0  17        0.40        0.17      2.04 o 
   6   0  17       83.07       75.70      5.31 o 
   7   0  17       10.27        7.90      2.87 o 
   8   0  17        0.26        2.15      2.61 o 
   9   0  17       30.24       20.30      4.11 o 
   0   1  17       77.78       74.16      3.57 o 
   1   1  17      120.41      123.70      2.94 o 
   2   1  17      131.16      131.22      4.77 o 
   3   1  17      112.52      116.04      3.18 o 
   4   1  17      163.36      161.11      4.01 o 
   5   1  17       20.68       21.35      2.04 o 
   6   1  17      124.19      132.72      4.09 o 
   7   1  17       26.97       26.50      2.34 o 
   8   1  17      138.39      141.39      5.79 o 
   9   1  17       69.53       70.85      3.59 o 
   0   2  17      316.22      339.86      7.61 o 
   1   2  17      126.83      125.53      3.22 o 
   2   2  17      547.17      563.58      7.46 o 
   3   2  17      171.03      174.24      3.85 o 
   4   2  17      280.28      284.84      5.37 o 
   5   2  17      147.93      161.18      4.31 o 
   6   2  17       32.80       31.12      2.41 o 
   7   2  17       57.65       59.98      3.49 o 
   8   2  17      137.92      129.59      4.35 o 
   9   2  17       48.82       46.67      3.35 o 
   0   3  17       33.36       38.87      2.93 o 
   1   3  17       54.25       63.20      2.47 o 
   2   3  17      176.53      164.65      4.10 o 
   3   3  17       67.46       72.38      2.77 o 
   4   3  17       29.72       30.75      2.10 o 
   5   3  17      181.52      191.79      4.75 o 
   6   3  17       41.87       43.40      3.12 o 
   7   3  17      105.21      110.21      4.24 o 
   8   3  17        5.65        2.77      1.91 o 
   9   3  17       51.15       47.22      4.25 o 
   0   4  17        6.12        8.41      1.85 o 
   1   4  17       66.82       74.82      2.68 o 
   2   4  17       10.13       12.13      1.57 o 
   3   4  17       30.37       31.66      2.06 o 
   4   4  17       12.41        9.78      1.68 o 
   5   4  17       26.55       27.61      2.27 o 
   6   4  17        6.28        6.54      1.77 o 
   7   4  17        0.34       -1.42      1.42 o 
   8   4  17        4.16        0.52      1.70 o 
   0   5  17       20.74       18.72      2.39 o 
   1   5  17      165.04      176.67      3.95 o 
   2   5  17       69.09       68.30      3.13 o 
   3   5  17      130.86      131.69      4.18 o 
   4   5  17       13.45       13.07      1.88 o 
   5   5  17       80.76       80.84      3.61 o 
   6   5  17       28.87       27.76      2.62 o 
   7   5  17       20.73       22.88      3.07 o 
   8   5  17        3.18        3.54      2.00 o 
   0   6  17       74.96       74.28      3.92 o 
   1   6  17       68.31       70.58      2.87 o 
   2   6  17      153.33      147.27      4.66 o 
   3   6  17       49.74       49.37      4.25 o 
   4   6  17      112.05      119.76      5.01 o 
   5   6  17       84.55       81.36      3.70 o 
   6   6  17       33.37       30.59      2.56 o 
   7   6  17       46.00       48.12      3.54 o 
   8   6  17       96.63       93.78      4.86 o 
   0   7  17        0.14        2.93      1.88 o 
   1   7  17      152.48      155.67      4.29 o 
   2   7  17        3.77        5.54      1.65 o 
   3   7  17      105.49      117.46      4.44 o 
   4   7  17        3.45        4.02      1.75 o 
   5   7  17       53.10       52.75      3.18 o 
   6   7  17        7.12        5.65      1.75 o 
   7   7  17       63.06       59.44      4.00 o 
   0   8  17      268.60      260.51      7.96 o 
   1   8  17      171.58      181.37      4.72 o 
   2   8  17      454.71      478.18     10.73 o 
   3   8  17      115.41      120.07      4.59 o 
   4   8  17      442.02      450.07     11.03 o 
   5   8  17       92.29       90.95      4.00 o 
   6   8  17      161.55      165.37     10.45 o 
   7   8  17       65.15       72.52      4.40 o 
   0   9  17      202.47      223.36      7.50 o 
   1   9  17       70.55       75.53      3.92 o 
   2   9  17      126.72      132.59      6.18 o 
   3   9  17      111.79      128.80      4.81 o 
   4   9  17      138.40      138.29      8.56 o 
   5   9  17       41.04       45.25      4.33 o 
   6   9  17      114.37      118.37      5.27 o 
   0  10  17      889.29      945.69     17.70 o 
   1  10  17       49.16       55.10      3.07 o 
   2  10  17      649.27      712.87     11.11 o 
   3  10  17       51.95       49.84      3.91 o 
   4  10  17      597.29      639.80     12.80 o 
   5  10  17       31.17       26.76      3.65 o 
   0  11  17       73.26       90.94      6.98 o 
   1  11  17      371.78      403.20     10.53 o 
   2  11  17       81.15       92.87      4.62 o 
   3  11  17      326.79      356.94      9.13 o 
   4  11  17      113.20      120.28      6.20 o 
   0  12  17       10.12        9.97      7.07 o 
   1  12  17      101.03       97.35      5.04 o 
   2  12  17       35.84       37.27      4.62 o 
   3  12  17      158.68      179.51      7.30 o 
   0   0  18        0.89       -0.19      1.74 o 
   1   0  18       98.96      108.75      3.76 o 
   2   0  18       11.61       12.15      2.25 o 
   3   0  18        0.24        2.28      1.83 o 
   4   0  18       11.29        8.43      2.71 o 
   5   0  18       76.39       80.20      5.51 o 
   6   0  18        0.00        1.72      2.25 o 
   7   0  18       58.42       62.11      5.38 o 
   8   0  18        8.07        3.79      2.98 o 
   0   1  18       48.49       48.72      3.21 o 
   1   1  18      318.42      319.72      4.96 o 
   2   1  18       90.85       96.96      3.01 o 
   3   1  18      489.46      499.55      7.79 o 
   4   1  18       51.06       45.24      2.58 o 
   5   1  18      343.14      367.02      6.88 o 
   6   1  18       12.26        8.57      1.72 o 
   7   1  18      196.89      204.81      5.28 o 
   8   1  18       66.51       62.71      3.37 o 
   0   2  18      151.86      162.80      6.08 o 
   1   2  18       36.84       36.55      2.12 o 
   2   2  18      135.02      133.03      3.85 o 
   3   2  18       18.19       16.34      1.74 o 
   4   2  18       37.63       33.45      3.01 o 
   5   2  18       54.71       53.66      2.91 o 
   6   2  18       43.01       42.15      3.12 o 
   7   2  18       15.65       13.78      2.06 o 
   8   2  18       20.32       18.99      3.18 o 
   0   3  18      296.70      315.57      9.64 o 
   1   3  18       79.07       78.48      2.83 o 
   2   3  18      146.79      155.13      5.75 o 
   3   3  18       76.12       77.67      5.19 o 
   4   3  18       37.96       42.04      2.47 o 
   5   3  18       30.48       29.98      3.02 o 
   6   3  18       52.47       52.65      3.01 o 
   7   3  18       24.53       22.78      2.55 o 
   8   3  18       40.16       43.29      3.30 o 
   0   4  18        1.75        1.86      1.70 o 
   1   4  18       21.57       18.90      1.73 o 
   2   4  18       43.40       45.67      2.75 o 
   3   4  18       47.12       45.24      3.11 o 
   4   4  18       13.50       10.06      1.62 o 
   5   4  18       87.14       92.82      4.81 o 
   6   4  18        9.72        8.18      2.06 o 
   7   4  18       30.71       36.54      3.66 o 
   0   5  18      299.25      322.13      7.91 o 
   1   5  18        8.07        8.08      1.44 o 
   2   5  18      152.53      167.60      4.92 o 
   3   5  18       37.00       35.34      3.61 o 
   4   5  18       50.16       55.27      2.97 o 
   5   5  18       36.30       35.96      2.83 o 
   6   5  18       81.27       84.17      3.96 o 
   7   5  18        2.58        2.65      2.05 o 
   0   6  18        0.65        0.27      1.68 o 
   1   6  18      166.26      170.36      4.29 o 
   2   6  18        6.67        5.20      1.70 o 
   3   6  18       23.28       26.36      2.62 o 
   4   6  18        5.37        4.14      1.57 o 
   5   6  18       49.41       50.68      3.23 o 
   6   6  18       18.31       18.08      2.44 o 
   7   6  18       80.83       81.49      4.55 o 
   0   7  18        2.41        2.72      2.09 o 
   1   7  18      482.28      507.19      9.05 o 
   2   7  18       37.47       40.00      3.03 o 
   3   7  18      692.16      742.52     12.14 o 
   4   7  18       26.28       25.50      3.09 o 
   5   7  18      418.69      455.64     10.12 o 
   6   7  18       10.91       10.28      2.24 o 
   0   8  18        0.14        0.98      2.06 o 
   1   8  18      613.65      637.76      9.68 o 
   2   8  18       11.31        8.40      2.18 o 
   3   8  18      948.75     1004.73     15.01 o 
   4   8  18       10.87        8.14      2.15 o 
   5   8  18      398.87      438.56      8.70 o 
   6   8  18        3.17        3.35      2.31 o 
   0   9  18      390.57      425.40     13.86 o 
   1   9  18       60.03       53.63      3.08 o 
   2   9  18      217.44      217.81      6.15 o 
   3   9  18       21.18       12.02      3.20 o 
   4   9  18      197.91      199.87      6.86 o 
   5   9  18       99.30      105.16      5.99 o 
   0  10  18        0.31        1.41      2.44 o 
   1  10  18      110.66      130.36      4.39 o 
   2  10  18       27.33       31.01      3.48 o 
   3  10  18       64.11       61.00      6.97 o 
   4  10  18        9.00       11.40      2.68 o 
   0  11  18        3.64        0.67      2.44 o 
   1  11  18       52.11       57.01      3.94 o 
   2  11  18        0.12        2.41      2.25 o 
   1   0  19        5.90        4.77      1.53 o 
   2   0  19       34.91       36.48      3.47 o 
   3   0  19       23.70       26.73      3.20 o 
   4   0  19        4.86        2.17      2.42 o 
   5   0  19        1.43        1.78      2.61 o 
   6   0  19        4.00        0.32      3.17 o 
   7   0  19       19.14       19.62      3.88 o 
   0   1  19        1.83        2.57      1.42 o 
   1   1  19       28.50       30.32      1.88 o 
   2   1  19       18.79       17.36      1.69 o 
   3   1  19       57.78       59.69      3.39 o 
   4   1  19        3.50        3.46      1.49 o 
   5   1  19       78.40       83.28      3.55 o 
   6   1  19       12.88       14.53      2.09 o 
   7   1  19       49.54       53.76      3.20 o 
   0   2  19       17.67       18.98      2.53 o 
   1   2  19       38.65       39.89      2.27 o 
   2   2  19       55.73       57.02      2.77 o 
   3   2  19       68.91       70.67      3.00 o 
   4   2  19        4.09        3.77      1.48 o 
   5   2  19       23.62       24.97      2.32 o 
   6   2  19        6.30        7.20      1.81 o 
   7   2  19       37.74       37.50      2.89 o 
   0   3  19       33.49       35.23      3.20 o 
   1   3  19       94.21       81.45      3.18 o 
   2   3  19       94.48       96.27      4.59 o 
   3   3  19       82.98       74.00      3.08 o 
   4   3  19       54.24       51.00      2.78 o 
   5   3  19      157.04      153.32      4.67 o 
   6   3  19        8.92        5.30      1.97 o 
   0   4  19      274.83      268.71      7.71 o 
   1   4  19       26.07       25.88      2.16 o 
   2   4  19      222.62      220.57      7.96 o 
   3   4  19       39.37       44.62      2.59 o 
   4   4  19      102.54       92.89      4.95 o 
   5   4  19       10.96        8.78      2.56 o 
   6   4  19       56.23       51.94      3.40 o 
   0   5  19        9.99        9.23      2.20 o 
   1   5  19       14.07       12.75      1.87 o 
   2   5  19       48.39       45.12      3.66 o 
   3   5  19        7.29        5.34      1.88 o 
   4   5  19       19.69       19.59      2.20 o 
   5   5  19       34.59       30.55      2.82 o 
   6   5  19       15.04       10.22      2.95 o 
   0   6  19      119.94      122.17      7.24 o 
   1   6  19       21.14       18.79      2.77 o 
   2   6  19       82.36       77.72      3.93 o 
   3   6  19       11.33       11.67      2.18 o 
   4   6  19       91.13       94.41      3.86 o 
   5   6  19       31.18       33.77      2.95 o 
   0   7  19      184.30      196.23      7.25 o 
   1   7  19       52.95       50.95      3.68 o 
   2   7  19      175.62      185.65      5.76 o 
   3   7  19       23.05       18.32      2.53 o 
   4   7  19      138.89      152.79      9.34 o 
   5   7  19       13.49       12.19      2.28 o 
   0   8  19      185.42      196.07      7.40 o 
   1   8  19       72.55       77.28      3.82 o 
   2   8  19       43.95       47.69      3.42 o 
   3   8  19      101.62      104.75      5.89 o 
   4   8  19        0.40       -0.81      1.83 o 
   0   9  19        4.39        2.00      2.45 o 
   1   9  19        8.63        7.33      2.04 o 
   2   9  19        4.84        2.67      1.92 o 
   3   9  19       28.48       28.15      2.96 o 
   0  10  19       35.75       37.50      4.69 o 
   0   0  20      270.88      269.14      9.00 o 
   1   0  20       17.50       16.08      2.26 o 
   2   0  20      110.99      107.41      5.42 o 
   3   0  20        7.22        2.42      2.03 o 
   4   0  20       70.94       68.54     10.73 o 
   5   0  20       10.88        8.43      3.08 o 
   0   1  20        0.59       -1.33      1.33 o 
   1   1  20       10.47       10.32      1.57 o 
   2   1  20        6.08        3.72      1.34 o 
   3   1  20        0.24       -0.17      1.29 o 
   4   1  20        1.65        2.82      1.60 o 
   5   1  20       20.21       19.30      2.24 o 
   0   2  20        5.66        7.01      2.15 o 
   1   2  20       22.76       20.95      1.90 o 
   2   2  20        3.08        0.39      1.23 o 
   3   2  20       12.59        9.79      1.72 o 
   4   2  20        9.54        7.81      1.80 o 
   5   2  20       17.62       13.86      2.43 o 
   0   3  20       76.31       82.97      4.49 o 
   1   3  20       42.36       42.33      2.92 o 
   2   3  20       13.52       14.14      1.83 o 
   3   3  20       39.73       37.82      2.57 o 
   4   3  20        1.28        2.83      1.61 o 
   5   3  20       21.23       17.44      2.29 o 
   0   4  20        8.04        7.76      2.25 o 
   1   4  20        2.37        1.93      1.46 o 
   2   4  20       24.14       24.21      2.48 o 
   3   4  20        2.48        0.12      1.46 o 
   4   4  20       26.00       26.30      2.49 o 
   5   4  20       19.79       21.47      2.60 o 
   0   5  20        1.66        2.02      1.97 o 
   1   5  20       33.04       32.24      3.04 o 
   2   5  20       16.46       10.63      2.21 o 
   3   5  20       11.70       10.85      2.21 o 
   4   5  20       70.11       73.87      4.02 o 
   0   6  20        7.99        1.96      2.25 o 
   1   6  20       21.62       18.95      2.52 o 
   2   6  20       33.26       35.25      3.05 o 
   3   6  20       14.28       15.32      3.01 o 
   0   7  20        6.37        1.08      2.25 o 
   1   7  20       82.70       86.21      4.87 o 
   2   7  20       18.69       11.67      2.38 o 
   0   8  20       12.24       10.92      2.96 o 
   1   0  21        0.47        0.72      1.73 o 
   2   0  21       13.69       13.62      2.36 o 
   3   0  21        1.65       -2.14      2.24 o 
   0   1  21       72.22       71.21      3.69 o 
   1   1  21       46.22       46.35      2.61 o 
   2   1  21       85.31       89.15      3.37 o 
   3   1  21       96.36       96.37      4.09 o 
   0   2  21        0.01        0.88      1.92 o 
   1   2  21        2.39        1.66      1.35 o 
   2   2  21        0.69        1.40      1.39 o 
   3   2  21       17.37       14.43      1.99 o 
   0   3  21       27.78       20.20      3.01 o 
   1   3  21       10.25        7.16      1.81 o 
   2   3  21       49.16       46.15      2.78 o 
   3   3  21       47.18       47.67      2.90 o 
   0   4  21       11.06        8.87      2.41 o 
   1   4  21       47.81       40.50      3.01 o 
   2   4  21        7.66        6.84      1.90 o 
   0   5  21        0.96        2.47      2.08 o 
   1   5  21        6.75        7.87      1.95 o 
                                                 
